# Supplementary material for: Atypical Neurogenesis in Induced Pluripotent Stem Cells From Autistic Individuals
Source: Biol Psychiatry. 2021 Mar 1;89(5):486–96. doi: 10.1016/j.biopsych.2020.06.014 (PMC7843956; doi:10.1016/j.biopsych.2020.06.014)
Supplement: Supplement 2 [file mmc2.xlsx]

## Sheet: DEG
Supplementary Table S6: Differentially expressed genes and module assignments
Gene Names	Ensembl IDs	Gene module colour	log2(FoldChange)	p-value (BH)
STPG1	ENSG00000001460	darkred	3.18166	0.0296093
LAS1L	ENSG00000001497	brown	-0.609949	0.0144582
SEMA3F	ENSG00000001617	salmon	-0.881351	0.00216037
MAD1L1	ENSG00000002822	salmon	-0.336279	0.00963747
ICA1	ENSG00000003147	brown	-2.15974	0.0144423
SARM1	ENSG00000004139	brown	-0.360166	0.0446398
AK2	ENSG00000004455	grey	-0.429197	0.00866402
ZMYND10	ENSG00000004838	grey	2.07144	0.00944267
ABCB5	ENSG00000004846	grey	2.84744	0.00965515
SLC25A13	ENSG00000004864	darkred	1.07651	0.0305068
	ENSG00000005189	salmon	-0.851672	1.21499e-05
CROT	ENSG00000005469	white	1.15402	0.00899498
GDE1	ENSG00000006007	lightgreen	0.290131	0.00536395
YBX2	ENSG00000006047	white	1.30657	9.51677e-05
TNFRSF12A	ENSG00000006327	white	4.47501	0.0385124
ALDH3B1	ENSG00000006534	grey	1.31008	0.00705018
GGCT	ENSG00000006625	grey	0.879064	0.0315958
DNAH9	ENSG00000007174	darkred	3.01369	0.0246896
DLEC1	ENSG00000008226	white	1.81011	0.0372781
CYB561	ENSG00000008283	grey	1.03391	0.00330713
PLEKHG6	ENSG00000008323	darkred	2.13378	0.0318253
MGST1	ENSG00000008394	darkred	4.25478	0.0259347
IL32	ENSG00000008517	grey	3.07586	0.0230824
ZNF207	ENSG00000010244	salmon	-0.262842	0.0119838
IFFO1	ENSG00000010295	grey	-0.222601	0.0364334
PHF7	ENSG00000010318	brown	-1.05826	0.00280725
SLC6A13	ENSG00000010379	grey	-1.37511	0.0123138
LRRC23	ENSG00000010626	steelblue	1.36946	0.00456047
MBTD1	ENSG00000011258	grey60	-0.533868	0.0251619
CEP68	ENSG00000011523	sienna3	-0.421978	0.0193975
CLDN11	ENSG00000013297	white	2.44328	0.00333577
POLR3B	ENSG00000013503	brown	-0.660972	0.030461
XYLT2	ENSG00000015532	white	0.621511	0.0281593
ISL1	ENSG00000016082	salmon	-5.08798	0.0469344
ATP2C1	ENSG00000017260	sienna3	-0.670064	0.00564214
ZFP64	ENSG00000020256	sienna3	-0.391715	0.0310723
NLRP2	ENSG00000022556	brown	-1.92469	0.026033
GRAMD1B	ENSG00000023171	lightgreen	0.925536	0.0316229
SEC63	ENSG00000025796	sienna3	-0.282873	0.0152719
RTEL1-TNFRSF6B	ENSG00000026036	salmon	-0.789486	0.0167046
CD44	ENSG00000026508	white	4.50445	0.00977652
VEZT	ENSG00000028203	sienna3	-0.671289	0.0280371
MUSK	ENSG00000030304	darkred	3.92129	0.0471792
TSSC1	ENSG00000032389	brown	-0.716929	0.01067
PNPLA6	ENSG00000032444	grey	0.34738	0.0390819
CHPF2	ENSG00000033100	white	0.675751	0.000495773
SLC4A7	ENSG00000033867	sienna3	-0.572105	0.04666
EFCAB1	ENSG00000034239	white	4.368	0.00912598
VCL	ENSG00000035403	white	1.98907	0.0202345
TIMP2	ENSG00000035862	steelblue	0.737768	0.0458606
ZZZ3	ENSG00000036549	sienna3	-0.387894	0.0203019
SLC18A1	ENSG00000036565	grey	4.48488	0.011986
SKIV2L2	ENSG00000039123	sienna3	-0.550879	0.00369308
ZFYVE16	ENSG00000039319	white	1.05594	0.047386
FAM65C	ENSG00000042062	sienna3	-1.2126	0.0370282
RETSAT	ENSG00000042445	grey	0.614249	0.00514763
KIAA0556	ENSG00000047578	grey	0.309465	0.0481977
ANO2	ENSG00000047617	grey	2.54831	0.00916055
GOPC	ENSG00000047932	sienna3	-0.632903	0.0303876
TNFRSF9	ENSG00000049249	white	3.19458	0.0484966
ELN	ENSG00000049540	white	3.66488	0.0149204
ARID1B	ENSG00000049618	salmon	-0.423252	0.0252585
FOXP3	ENSG00000049768	brown	-2.5083	0.0236513
MCUR1	ENSG00000050393	grey	0.655112	0.0335172
LIMA1	ENSG00000050405	white	1.39329	0.0480104
TTC17	ENSG00000052841	grey	0.205235	0.0252935
MRTO4	ENSG00000053372	grey	-0.471328	0.0496329
NOP58	ENSG00000055044	salmon	-0.410934	0.0125382
TAB2	ENSG00000055208	grey	0.583466	0.00930639
GINM1	ENSG00000055211	grey	0.702743	0.013481
KMT2C	ENSG00000055609	sienna3	-0.490701	0.00242778
PKP2	ENSG00000057294	white	1.95899	0.00103619
PET112	ENSG00000059691	brown	-0.894075	0.0333017
STYK1	ENSG00000060140	white	3.17301	0.0145989
SFSWAP	ENSG00000061936	brown	-0.519357	0.0134899
CS	ENSG00000062485	brown	-0.37464	0.0306488
VMP1	ENSG00000062716	grey	0.997215	0.034994
ASUN	ENSG00000064102	grey	-0.302094	0.0271119
SPA17	ENSG00000064199	grey	1.44343	0.0278829
ATP2C2	ENSG00000064270	grey	0.5341	0.0317196
CTSA	ENSG00000064601	white	1.00365	0.0451335
SLC9A3R2	ENSG00000065054	grey	0.620791	0.0374466
ADAT1	ENSG00000065457	brown	-0.588248	0.0384251
ZC3H15	ENSG00000065548	darkturquoise	-0.474855	0.0388532
TLE2	ENSG00000065717	salmon	-1.85481	0.00570309
TIE1	ENSG00000066056	grey	-2.29036	0.0211488
SMARCD1	ENSG00000066117	sienna3	-0.552664	0.00116828
KIF26A	ENSG00000066735	salmon	-2.21952	0.0107624
ZFAT	ENSG00000066827	sienna3	-0.404666	0.00840139
KLF6	ENSG00000067082	white	0.764247	0.0413163
PKM	ENSG00000067225	grey	0.379914	0.0356802
METTL22	ENSG00000067365	grey60	-0.548973	0.0250245
SYT1	ENSG00000067715	grey60	-0.693291	0.0108912
ACSL4	ENSG00000068366	grey	-0.859922	0.00542766
INPP5A	ENSG00000068383	lightgreen	0.229562	0.0223402
PYGM	ENSG00000068976	darkred	2.7877	0.0298163
PIGB	ENSG00000069943	grey	0.433406	0.016928
IKBKAP	ENSG00000070061	grey	-0.210837	0.0373528
ZXDC	ENSG00000070476	grey	-0.176618	0.0394858
TCOF1	ENSG00000070814	salmon	-0.430683	0.0139217
RAD18	ENSG00000070950	salmon	-0.735937	0.000485629
MAP4K4	ENSG00000071054	grey60	-0.507475	0.0426695
RDH11	ENSG00000072042	grey	0.253528	0.0177551
ASIC4	ENSG00000072182	grey60	-3.73849	0.019525
ALDH3A2	ENSG00000072210	steelblue	0.377573	0.0220651
TRPC5	ENSG00000072315	grey60	-2.19282	0.041553
ACAP1	ENSG00000072818	salmon	-0.689423	0.0242455
CA12	ENSG00000074410	white	6.35931	0.00341867
SLC12A1	ENSG00000074803	grey	2.83905	0.00213807
WSCD2	ENSG00000075035	salmon	-2.00582	0.0156823
ADD2	ENSG00000075340	sienna3	-0.994714	0.00605267
FNDC3B	ENSG00000075420	darkred	2.21629	0.0396515
PLD1	ENSG00000075651	darkred	3.48949	0.0476851
NMRK2	ENSG00000077009	white	3.43909	0.046717
UBE2T	ENSG00000077152	brown	-0.854494	0.0297228
CAPN6	ENSG00000077274	grey	2.09938	0.0362444
SPAG6	ENSG00000077327	white	6.62077	0.00235628
EXOSC5	ENSG00000077348	grey	-0.915766	0.0265536
CAPZB	ENSG00000077549	grey	-0.267953	0.0253341
FGFR1	ENSG00000077782	grey	1.25656	0.0444971
NEBL	ENSG00000078114	white	2.13324	0.0180927
PIK3C3	ENSG00000078142	sienna3	-0.108395	0.0403637
EDN1	ENSG00000078401	grey	2.8859	0.021331
SDF4	ENSG00000078808	white	0.300259	0.0439391
TP73	ENSG00000078900	white	2.18563	0.0176407
SLC1A3	ENSG00000079215	darkred	4.26148	0.0415563
XRCC5	ENSG00000079246	brown	-0.520864	0.0399286
RAPGEF3	ENSG00000079337	darkred	2.63177	0.0418828
LRRC16A	ENSG00000079691	lightgreen	1.75063	0.0476738
DNM2	ENSG00000079805	grey	-0.300921	0.0293231
IGSF9B	ENSG00000080854	brown	-0.672762	0.0191211
AP4E1	ENSG00000081014	sienna3	-0.599357	0.000340598
C1QTNF3	ENSG00000082196	sienna3	-0.843738	0.0066108
NFE2L1	ENSG00000082641	white	0.346429	0.0459785
SEMA5B	ENSG00000082684	grey	-1.14613	0.0144721
PALB2	ENSG00000083093	sienna3	-0.327825	0.0421995
ZCCHC6	ENSG00000083223	sienna3	-0.47593	0.0344763
PDS5B	ENSG00000083642	brown	-0.551566	0.0378231
GSTP1	ENSG00000084207	darkred	1.94036	0.0124994
APLP2	ENSG00000084234	darkred	0.856264	0.0341621
CD59	ENSG00000085063	grey	0.806144	0.00105432
CD82	ENSG00000085117	white	2.48816	0.0432028
OVGP1	ENSG00000085465	brown	-1.22878	0.0238623
CTTN	ENSG00000085733	grey	0.218102	0.0441777
TMED2	ENSG00000086598	grey	0.371398	0.0234889
MYBPC2	ENSG00000086967	grey	2.22861	0.00874441
NLK	ENSG00000087095	darkturquoise	-0.35731	0.0402051
MMP2	ENSG00000087245	darkred	2.42191	0.00779862
DNM1L	ENSG00000087470	salmon	-0.275348	0.00154528
DDX18	ENSG00000088205	sienna3	-0.695505	0.00317897
KHSRP	ENSG00000088247	brown	-0.48809	0.0171431
KIF9	ENSG00000088727	grey	1.27692	0.00975557
MAPKAPK5	ENSG00000089022	brown	-0.530358	0.0238037
C20orf26	ENSG00000089101	white	2.35806	0.024412
LHX5	ENSG00000089116	grey	6.47843	0.00927184
OAS1	ENSG00000089127	salmon	-2.48172	0.00848977
ZNF302	ENSG00000089335	sienna3	-0.416124	0.00769591
LTBP4	ENSG00000090006	salmon	-0.595248	0.0454774
ZNF268	ENSG00000090612	sienna3	-0.707377	0.000201174
LAMB4	ENSG00000091128	sienna3	-2.45408	0.0282568
IL5RA	ENSG00000091181	grey	3.03516	0.00620479
ITGA6	ENSG00000091409	grey	2.96002	0.00132892
CCDC80	ENSG00000091986	white	6.20591	0.046024
SUPT16H	ENSG00000092201	sienna3	-0.401184	0.014672
	ENSG00000093100	grey	-0.706511	0.0450449
HOOK2	ENSG00000095066	sienna3	-0.449992	0.0451532
SEMA4G	ENSG00000095539	grey	0.590674	0.00186321
TLL2	ENSG00000095587	grey	2.69613	0.00057758
HNRNPH3	ENSG00000096746	grey60	-0.384844	0.0483536
PCSK5	ENSG00000099139	darkred	2.86323	0.0209595
SCD	ENSG00000099194	darkred	0.694156	0.0225914
ABLIM1	ENSG00000099204	darkred	1.79893	0.0390848
PCDH11Y	ENSG00000099715	white	1.95833	0.00530969
MKNK2	ENSG00000099875	grey	0.456129	0.0227416
TRMT2A	ENSG00000099899	grey	-0.502397	0.00107822
SF3A1	ENSG00000099995	salmon	-0.543464	0.0205229
DEPDC5	ENSG00000100150	brown	-0.564354	0.0319803
HMGXB4	ENSG00000100281	sienna3	-0.448702	0.0343079
NEFH	ENSG00000100285	grey	-1.00648	0.0202758
THOC5	ENSG00000100296	brown	-0.624939	0.0196491
TSPO	ENSG00000100300	grey	3.06555	0.00890675
RASD2	ENSG00000100302	grey	1.43247	0.00486928
TRMU	ENSG00000100416	salmon	-0.292137	0.0271109
SDR39U1	ENSG00000100445	brown	-0.780305	0.0289429
COCH	ENSG00000100473	salmon	-0.788826	0.0254071
TRIM9	ENSG00000100505	sienna3	-1.63091	0.00569979
DDHD1	ENSG00000100523	sienna3	-0.556256	0.0287603
SAMD15	ENSG00000100583	grey	0.931084	0.00130922
DAAM1	ENSG00000100592	sienna3	-0.65122	0.0385374
ITPK1	ENSG00000100605	brown	-1.25632	0.0438419
PPM1A	ENSG00000100614	sienna3	-0.514038	0.0341951
RABGGTA	ENSG00000100949	brown	-0.523531	0.0493141
PLTP	ENSG00000100979	darkred	2.75914	0.0364276
UQCC	ENSG00000101019	brown	-0.556287	0.0360702
ZMYND8	ENSG00000101040	brown	-0.437116	0.0404997
BMP7	ENSG00000101144	darkred	7.50801	0.027603
TUBB1	ENSG00000101162	grey	2.02166	0.00184787
SPEF1	ENSG00000101222	grey	2.71815	0.0183706
CDK5RAP1	ENSG00000101391	brown	-0.741725	0.0385432
RPRD1B	ENSG00000101413	sienna3	-0.422047	0.00197286
ACTR5	ENSG00000101442	brown	-0.738589	0.0220683
PPP1R16B	ENSG00000101445	salmon	-3.03823	0.00785831
MYL12A	ENSG00000101608	darkred	2.05399	0.0240457
CEP192	ENSG00000101639	salmon	-0.71455	0.000274527
SMAD7	ENSG00000101665	darkred	1.66961	0.0447382
LIPG	ENSG00000101670	darkred	3.53811	0.0167705
LAMA1	ENSG00000101680	grey	2.3482	0.0261823
RBBP8	ENSG00000101773	darkred	2.0528	0.0426725
POLA1	ENSG00000101868	grey60	-0.721746	0.0161744
RHOXF1	ENSG00000101883	grey	2.80497	0.0469888
ALG13	ENSG00000101901	salmon	-0.222957	0.0345395
SUV39H1	ENSG00000101945	salmon	-0.901761	0.0115153
GLRA2	ENSG00000101958	lightgreen	1.88173	0.0403724
ELF4	ENSG00000102034	darkred	3.55574	0.0452895
ZC3H12B	ENSG00000102053	grey	0.267881	0.0166873
KCND1	ENSG00000102057	salmon	-0.550706	0.0371515
RGCC	ENSG00000102760	grey	2.54394	0.0130258
MEDAG	ENSG00000102802	midnightblue	2.28287	0.026978
CLN5	ENSG00000102805	white	0.864067	0.0402099
CBLN1	ENSG00000102924	white	2.62669	0.00272997
PLLP	ENSG00000102934	grey	-1.06217	0.011167
SETD6	ENSG00000103037	salmon	-0.276766	0.0252285
SLC7A6	ENSG00000103064	white	1.46627	0.0170248
ESRP2	ENSG00000103067	grey	-0.760406	0.00478866
HCFC1R1	ENSG00000103145	grey	0.453687	0.00149375
COTL1	ENSG00000103187	grey	0.879716	0.00073337
UBE2I	ENSG00000103275	brown	-0.622818	0.0297963
MAZ	ENSG00000103495	brown	-0.56935	0.0476087
CSK	ENSG00000103653	brown	-0.476342	0.0413822
ZNF106	ENSG00000103994	white	1.15618	0.032609
DMXL2	ENSG00000104093	sienna3	-0.424485	0.00977699
CA2	ENSG00000104267	darkred	4.09441	0.0468316
INTS9	ENSG00000104299	salmon	-0.475308	0.0439574
CALB1	ENSG00000104327	grey	3.55794	0.0219697
POP1	ENSG00000104356	salmon	-0.45487	0.0309899
NDRG1	ENSG00000104419	sienna3	-0.929926	0.00645678
MAP4K1	ENSG00000104814	brown	-1.55617	0.00831271
HNRNPL	ENSG00000104824	grey	-0.380324	0.0489728
KLC3	ENSG00000104892	lightgreen	0.73293	0.0376459
STX10	ENSG00000104915	grey	-0.391742	0.0261229
TIMM44	ENSG00000104980	salmon	-0.48479	0.0074952
PDCD5	ENSG00000105185	sienna3	-0.259628	0.0399579
SHD	ENSG00000105251	salmon	-2.13056	0.00333792
PRKD2	ENSG00000105287	white	0.585127	0.0073508
ATP5SL	ENSG00000105341	grey	-0.440312	0.0107577
CCDC114	ENSG00000105479	grey	2.31583	0.0120425
HAS1	ENSG00000105509	grey	-0.907355	0.0101932
GCDH	ENSG00000105607	darkturquoise	-0.63015	0.0463464
ETHE1	ENSG00000105755	grey	-0.493939	0.00467741
PTN	ENSG00000105894	darkred	1.64699	0.0453752
HOXA2	ENSG00000105996	grey	-1.87642	0.0441561
CASP2	ENSG00000106144	grey60	-0.640556	0.0406313
RBM28	ENSG00000106344	grey	-0.238774	0.00684584
LSM5	ENSG00000106355	salmon	-0.418177	0.00488925
PHF14	ENSG00000106443	grey	-0.325629	0.0448655
CNTNAP3	ENSG00000106714	white	2.20468	0.00865841
TRIM14	ENSG00000106785	grey	-1.98828	0.000798409
CORO2A	ENSG00000106789	grey60	-1.85786	0.0256947
AMBP	ENSG00000106927	grey	-1.5352	0.020986
GLIS3	ENSG00000107249	darkred	5.97989	0.0274549
PDLIM1	ENSG00000107438	darkred	4.12941	0.00226429
DDX50	ENSG00000107625	sienna3	-0.434508	0.0252293
LIPA	ENSG00000107798	white	1.28216	0.0289413
KAZALD1	ENSG00000107821	grey	2.03509	0.043276
ANKRD26	ENSG00000107890	green	-0.392282	0.0384384
CCNY	ENSG00000108100	sienna3	-0.380951	0.0154672
PPIF	ENSG00000108179	white	0.792584	0.0383846
DHRS11	ENSG00000108272	grey	-0.381838	0.0349171
TUBD1	ENSG00000108423	grey	-0.700499	0.000584983
NUP88	ENSG00000108559	brown	-0.484422	0.0443849
SYNGR2	ENSG00000108639	darkred	1.21047	0.0286421
CCL2	ENSG00000108691	darkred	4.58666	0.0163075
MAP2K6	ENSG00000108984	sienna3	-0.459671	0.0353835
TNFAIP1	ENSG00000109079	grey	0.233222	0.0384054
TBC1D9	ENSG00000109436	white	1.21898	0.00378699
INPP4B	ENSG00000109452	white	3.6804	0.00138419
FBXW7	ENSG00000109670	sienna3	-0.551731	0.0166313
NKX3-2	ENSG00000109705	white	4.78795	0.0184014
BST1	ENSG00000109743	grey	-1.23621	0.0188535
LRP2BP	ENSG00000109771	white	0.647673	0.0329282
UFSP2	ENSG00000109775	grey	-0.248669	0.0292523
FNBP4	ENSG00000109920	sienna3	-0.271551	0.00212168
B3GAT1	ENSG00000109956	grey	0.59707	0.00692006
SIAE	ENSG00000110013	grey	1.22647	0.014572
LPXN	ENSG00000110031	grey	-0.403401	0.00816452
UNC93B1	ENSG00000110057	white	3.85081	0.0304775
FOXRED1	ENSG00000110074	brown	-0.71101	0.014057
MS4A6A	ENSG00000110077	white	4.79476	0.0166599
PRPF19	ENSG00000110107	salmon	-0.508112	0.0485509
FOLR1	ENSG00000110195	white	4.0618	0.01996
CEP164	ENSG00000110274	grey	-0.390808	0.0469886
CD81	ENSG00000110651	grey	0.343146	0.0264343
SOX6	ENSG00000110693	grey	2.59666	0.00523887
VWF	ENSG00000110799	grey	2.02537	0.01514
ASIC1	ENSG00000110881	salmon	-0.831583	0.0342432
SLC6A12	ENSG00000111181	grey	1.42494	0.0117157
MAGOHB	ENSG00000111196	grey	-0.48013	0.0241718
ITFG2	ENSG00000111203	salmon	-0.447822	0.0277159
SCNN1A	ENSG00000111319	white	2.58784	0.0487232
EIF2B1	ENSG00000111361	salmon	-0.473663	0.000995798
DDX55	ENSG00000111364	salmon	-0.304228	0.024583
VDR	ENSG00000111424	grey	2.19694	0.0331464
MDM1	ENSG00000111554	white	1.32466	0.0456457
CNOT2	ENSG00000111596	grey60	-0.194575	0.022857
CPSF6	ENSG00000111605	sienna3	-0.466207	0.0457468
KRR1	ENSG00000111615	grey	-0.455445	0.00511363
GYS2	ENSG00000111713	grey60	-2.39969	0.0213103
PHC1	ENSG00000111752	brown	-0.703654	0.0400388
RSPH4A	ENSG00000111834	white	2.12642	0.00122331
NEDD9	ENSG00000111859	darkred	2.65174	0.0118479
GABRR2	ENSG00000111886	grey	0.97693	0.0418616
HDDC2	ENSG00000111906	grey	0.589125	0.0287051
CD83	ENSG00000112149	grey	2.51732	0.0146993
KHDRBS2	ENSG00000112232	grey	0.69671	0.0234456
CCNC	ENSG00000112237	grey	0.397944	0.00340792
HBS1L	ENSG00000112339	sienna3	-0.332459	0.038466
SLC16A10	ENSG00000112394	grey	2.00031	0.0440014
SLC39A7	ENSG00000112473	grey	0.414046	0.035159
C6orf118	ENSG00000112539	white	2.45316	0.0157766
SMOC2	ENSG00000112562	white	3.77853	0.0160852
TBP	ENSG00000112592	brown	-0.453165	0.0378511
WISP3	ENSG00000112761	grey	-1.09697	0.0382582
CLIC5	ENSG00000112782	lightgreen	2.50508	0.013398
GHR	ENSG00000112964	darkred	3.85052	0.0135745
NPR3	ENSG00000113389	darkred	3.2682	0.0303959
LNPEP	ENSG00000113441	darkturquoise	-0.243549	0.046475
RAD50	ENSG00000113522	grey	-0.496144	0.0152616
TCERG1	ENSG00000113649	grey	-0.229516	0.00986984
BNIP1	ENSG00000113734	grey	-0.688807	0.0244623
HRH2	ENSG00000113749	salmon	-3.25241	0.0357379
UNC5A	ENSG00000113763	grey	1.34911	0.0193468
BCL6	ENSG00000113916	grey	2.39353	0.00596598
OGG1	ENSG00000114026	salmon	-0.622543	0.0140516
XRN1	ENSG00000114127	sienna3	-0.403783	0.00812364
PDCD10	ENSG00000114209	sienna3	-0.436177	0.0475194
COL7A1	ENSG00000114270	sienna3	-1.21998	0.00789017
IQCG	ENSG00000114473	grey	0.865146	0.0295847
NEK11	ENSG00000114670	white	1.22515	0.0163063
HEMK1	ENSG00000114735	salmon	-0.471553	0.0170948
TNNC1	ENSG00000114854	grey	2.50377	0.044289
STEAP3	ENSG00000115107	white	1.87743	0.0165431
GTF3C2	ENSG00000115207	grey	-0.334934	0.0469322
PSMD14	ENSG00000115233	grey	0.36631	0.0364566
ACADL	ENSG00000115361	darkred	2.28642	0.0436085
EFEMP1	ENSG00000115380	darkred	3.72601	0.0274783
GGCX	ENSG00000115486	white	0.379418	0.0337242
IL1R1	ENSG00000115594	white	2.90649	0.0151813
PASK	ENSG00000115687	salmon	-0.651489	0.00413998
TPO	ENSG00000115705	brown	-4.10348	0.032599
CEBPZ	ENSG00000115816	sienna3	-0.546449	0.0222186
SRSF7	ENSG00000115875	brown	-0.651872	0.0203502
ORC2	ENSG00000115942	sienna3	-0.428918	0.0411871
TIA1	ENSG00000116001	grey60	-0.462479	0.0359248
PRRX1	ENSG00000116132	white	5.54985	0.00300535
DHCR24	ENSG00000116133	grey	0.224146	0.0472138
TMEM59	ENSG00000116209	grey	0.522735	0.033108
MRPL37	ENSG00000116221	grey	-0.462525	0.0378341
OPRD1	ENSG00000116329	white	3.3446	0.00269058
ATP5F1	ENSG00000116459	salmon	-0.219232	0.0366772
RHOU	ENSG00000116574	darkred	1.23243	0.038259
ARHGEF2	ENSG00000116584	sienna3	-0.692437	0.000776406
C1orf21	ENSG00000116667	darkturquoise	-0.353376	0.0344557
NCF2	ENSG00000116701	sienna3	-1.84505	0.0101004
UAP1	ENSG00000117143	lightgreen	0.358742	0.0499302
RGS4	ENSG00000117152	grey	5.15181	0.0166006
IGSF21	ENSG00000117154	grey	3.76963	0.00575263
CDK18	ENSG00000117266	darkred	2.9683	0.0462331
HMGCL	ENSG00000117305	grey	0.573965	0.0263857
F3	ENSG00000117525	grey	3.68937	0.0308387
RPS6KA1	ENSG00000117676	white	0.91034	0.00995027
CTSD	ENSG00000117984	grey	0.83755	0.0183344
KLF7	ENSG00000118263	grey60	-0.785558	0.0293573
TTR	ENSG00000118271	white	10.444	0.00242519
CASC1	ENSG00000118307	white	2.65756	0.0046161
ZNF430	ENSG00000118620	sienna3	-0.780306	0.0117443
DCLRE1B	ENSG00000118655	salmon	-0.425594	0.00317824
MYL12B	ENSG00000118680	grey	0.40441	0.0188846
PPL	ENSG00000118898	white	3.17228	0.000172624
HS1BP3	ENSG00000118960	grey	0.25778	0.0253871
DNAH7	ENSG00000118997	darkred	2.5797	0.03343
GTF3C3	ENSG00000119041	sienna3	-0.397746	0.02858
GALNT12	ENSG00000119514	white	4.05124	0.0372357
IRF2BPL	ENSG00000119669	steelblue	0.38485	0.0415267
ACOT2	ENSG00000119673	grey	1.83729	0.00742099
TGFB3	ENSG00000119699	white	1.44703	0.00513911
RBM25	ENSG00000119707	grey	-0.284819	0.026205
COQ6	ENSG00000119723	grey	-0.687761	0.00202728
TMEM214	ENSG00000119777	grey	0.487845	0.0164574
KCNIP2	ENSG00000120049	brown	-0.894326	0.0292312
CCDC170	ENSG00000120262	darkred	4.42339	0.016554
KCNJ5	ENSG00000120457	white	5.83584	0.00122253
EXOSC8	ENSG00000120699	grey60	-0.747808	0.0392111
SIL1	ENSG00000120725	white	0.697089	0.0374711
PLS1	ENSG00000120756	white	1.40671	0.032907
NR2C1	ENSG00000120798	sienna3	-0.554146	0.0378392
SOCS2	ENSG00000120833	salmon	-1.87168	0.0345845
DUSP4	ENSG00000120875	white	1.24019	0.0185945
NPPB	ENSG00000120937	white	4.10765	0.0169265
AKAP1	ENSG00000121057	sienna3	-0.444598	0.0357024
CAT	ENSG00000121691	white	1.35694	0.00726156
PILRB	ENSG00000121716	white	0.715283	0.0238472
ZMYM2	ENSG00000121741	sienna3	-0.454691	0.0174634
RBBP6	ENSG00000122257	grey60	-0.273508	0.0101062
2007-09-01	ENSG00000122545	sienna3	-0.429589	0.0329985
POLM	ENSG00000122678	grey	-0.580286	0.0104385
GLIPR2	ENSG00000122694	darkred	2.12244	0.0328102
DNAI1	ENSG00000122735	darkred	2.08249	0.04424
PLAU	ENSG00000122861	white	4.39242	0.0229048
ECD	ENSG00000122882	brown	-0.561964	0.0218266
ZC3H13	ENSG00000123200	sienna3	-0.412934	0.0378738
ITIH5	ENSG00000123243	grey	3.28765	0.0226438
NFE2	ENSG00000123405	grey	2.41657	0.0139993
SMUG1	ENSG00000123415	brown	-0.43151	0.0415725
IL13RA2	ENSG00000123496	grey	4.80296	0.0196299
PLP1	ENSG00000123560	grey60	-1.637	0.0298051
TTC21B	ENSG00000123607	sienna3	-0.672161	0.000542867
EXOSC9	ENSG00000123737	salmon	-0.496677	0.0397784
RAB38	ENSG00000123892	white	2.68462	0.0212208
CHPF	ENSG00000123989	white	0.9897	0.0473627
CSE1L	ENSG00000124207	sienna3	-0.33907	0.0274168
MPHOSPH10	ENSG00000124383	grey	-0.638403	0.014493
NQO2	ENSG00000124588	salmon	-0.95246	0.0127284
SPDEF	ENSG00000124664	salmon	-2.00444	0.000979404
GNMT	ENSG00000124713	grey	-0.918008	0.0146145
KLHL31	ENSG00000124743	grey	1.49898	0.0257792
CDKN1A	ENSG00000124762	grey	3.72711	0.0191426
LRRC29	ENSG00000125122	brown	-0.981176	0.0223662
BBS2	ENSG00000125124	grey	0.193264	0.0365695
EFNB2	ENSG00000125266	grey60	-0.496856	0.0118814
SOX21	ENSG00000125285	white	5.48109	1.47722e-06
TM9SF2	ENSG00000125304	white	0.438772	3.31299e-05
BARHL1	ENSG00000125492	white	3.04015	0.00396809
SYMPK	ENSG00000125755	brown	-0.238602	0.0316749
BMP2	ENSG00000125845	white	2.80747	0.00048332
GDF5	ENSG00000125965	white	5.38567	0.000441056
TUBGCP3	ENSG00000126216	sienna3	-0.576099	0.00225263
CCR7	ENSG00000126353	grey	-2.66449	0.0191701
EMG1	ENSG00000126749	grey	-0.506514	0.0467232
ATG14	ENSG00000126775	brown	-0.337199	0.0279797
RHOT1	ENSG00000126858	sienna3	-0.432914	0.0133538
PTPRB	ENSG00000127329	grey	1.72539	0.00106374
UBR4	ENSG00000127481	grey	-0.427709	0.0446023
HP1BP3	ENSG00000127483	grey	-0.166658	0.0300187
TUBBP1	ENSG00000127589	grey	-1.07604	0.0103085
AKAP9	ENSG00000127914	grey	0.944068	0.00448173
PMS2P3	ENSG00000127957	grey	-0.692525	0.0167534
ZFP36	ENSG00000128016	white	1.00255	0.0339767
RASL11B	ENSG00000128045	darkred	2.12854	0.00751485
ADORA2A	ENSG00000128271	salmon	-0.628198	0.0490142
FEZF1	ENSG00000128610	white	7.77627	0.000767554
HERC2	ENSG00000128731	brown	-0.393948	0.016328
CGNL1	ENSG00000128849	darkred	4.38624	0.00819786
C15orf57	ENSG00000128891	brown	-0.389847	0.0449001
BBOX1	ENSG00000129151	grey	2.19556	0.016595
PHF20L1	ENSG00000129292	sienna3	-0.301881	0.0456155
LRRC6	ENSG00000129295	grey	0.928859	0.0189356
HEATR5A	ENSG00000129493	darkred	1.70822	0.0140177
EGLN3	ENSG00000129521	white	2.28693	0.0117424
TTI2	ENSG00000129696	brown	-0.756195	0.040192
MAU2	ENSG00000129933	brown	-0.347334	0.0208543
GNL3L	ENSG00000130119	grey	-0.379554	0.0254568
APOE	ENSG00000130203	white	2.80446	0.0203289
MLLT4	ENSG00000130396	salmon	-0.328121	0.00709644
ACTN4	ENSG00000130402	darkred	1.05125	0.0226214
PGPEP1	ENSG00000130517	white	0.538126	0.0105887
MNX1	ENSG00000130675	grey	-1.75901	0.0312812
EXOSC2	ENSG00000130713	grey	-0.565217	0.018767
SMPDL3B	ENSG00000130768	grey	1.98698	0.01286
NOL11	ENSG00000130935	brown	-0.3524	0.0444277
EDA2R	ENSG00000131080	darkred	1.93095	0.0294524
ZNF141	ENSG00000131127	salmon	-0.567789	0.0252884
NFATC1	ENSG00000131196	white	4.14154	0.0444167
MAP1B	ENSG00000131711	salmon	-0.464726	0.000107214
KHDRBS3	ENSG00000131773	salmon	-1.47144	0.00982007
CHD1L	ENSG00000131778	green	-0.383957	0.0251771
LRRC9	ENSG00000131951	darkred	1.74474	0.0338902
DHX30	ENSG00000132153	brown	-0.478745	0.0493026
RAF1	ENSG00000132155	sienna3	-0.456993	0.0226506
PPARG	ENSG00000132170	grey	-1.37105	0.0363227
CNGA4	ENSG00000132259	grey	-1.92066	0.0176942
RAN	ENSG00000132341	salmon	-0.287524	0.017686
SERPINF1	ENSG00000132386	darkred	2.24149	0.0209412
MATN2	ENSG00000132561	white	3.46101	0.0139724
POLR3F	ENSG00000132664	sienna3	-0.478817	0.0274098
CRP	ENSG00000132693	lightgreen	3.14511	0.00512964
MUTYH	ENSG00000132781	brown	-0.606028	0.0298375
INADL	ENSG00000132849	grey	1.44054	0.00916929
SLC14A2	ENSG00000132874	brown	-1.76981	0.0145819
CASP9	ENSG00000132906	salmon	-0.609835	0.00134808
MPRIP	ENSG00000133030	sienna3	-0.408186	0.019565
COG6	ENSG00000133103	lightgreen	0.312379	0.0340913
STOML3	ENSG00000133115	white	5.32037	0.0164776
RNF128	ENSG00000133135	salmon	-3.09648	0.00157485
CNDP2	ENSG00000133313	grey	-0.254131	0.0322812
NTS	ENSG00000133636	salmon	-4.90263	0.0216392
LRRIQ1	ENSG00000133640	grey	1.29051	0.0130374
SPINK5	ENSG00000133710	sienna3	-2.50156	0.0144601
LRRCC1	ENSG00000133739	grey	-0.66508	0.00402524
AMPD3	ENSG00000133805	darkred	1.80659	0.0327902
MICAL2	ENSG00000133816	white	3.43599	0.00573313
THUMPD3	ENSG00000134077	sienna3	-0.521703	0.0209455
BHLHE40	ENSG00000134107	white	3.71899	0.0277089
PRPF38B	ENSG00000134186	grey	-0.348581	0.00908416
PPHLN1	ENSG00000134283	sienna3	-0.568372	0.0202974
IAH1	ENSG00000134330	darkturquoise	-0.582677	0.0173937
CABLES1	ENSG00000134508	grey	1.62582	0.0229414
EMP1	ENSG00000134531	white	4.37417	0.00652614
SOX3	ENSG00000134595	grey	5.05265	0.00105576
SPOCD1	ENSG00000134668	white	3.03519	0.0442664
PRPF38A	ENSG00000134748	brown	-0.476541	0.0430492
DTNA	ENSG00000134769	grey	1.13241	0.0325038
ARGLU1	ENSG00000134884	sienna3	-0.68042	0.0117183
STT3A	ENSG00000134910	darkred	0.557686	0.0342169
WDR36	ENSG00000134987	sienna3	-0.533356	0.029164
GOLM1	ENSG00000135052	steelblue	0.548924	0.0158541
CD36	ENSG00000135218	grey	2.76929	0.0181406
AKIRIN2	ENSG00000135334	sienna3	-0.596273	0.0173907
ORC3	ENSG00000135336	salmon	-0.245215	0.028298
MAP3K7	ENSG00000135341	grey60	-0.542693	0.0385804
CD63	ENSG00000135404	darkred	0.974612	0.0131776
GDF11	ENSG00000135414	salmon	-0.233922	0.0132797
PAN2	ENSG00000135473	salmon	-0.430228	0.00519932
GNS	ENSG00000135677	white	1.26702	0.00503282
DOCK10	ENSG00000135905	darkred	1.71011	0.0301603
ANKRD36	ENSG00000135976	sienna3	-1.0662	0.0159927
ISCU	ENSG00000136003	grey	0.434549	0.0144566
PCDH8	ENSG00000136099	grey60	-2.5958	0.0139091
TBC1D4	ENSG00000136111	sienna3	-1.23732	0.0227358
GPNMB	ENSG00000136235	white	6.19379	0.0244187
MYO1G	ENSG00000136286	grey	-1.69129	0.0164415
TTYH3	ENSG00000136295	grey	0.262917	0.0110828
TRA2B	ENSG00000136527	grey	-0.307755	0.036335
GALNT5	ENSG00000136542	darkred	4.11648	0.0466268
EPRS	ENSG00000136628	grey	-0.369619	0.003246
SMPD4	ENSG00000136699	brown	-0.528402	0.038568
C9orf78	ENSG00000136819	sienna3	-1.16535	0.00819961
FAM129B	ENSG00000136830	grey	0.246221	0.0482561
GABBR2	ENSG00000136928	salmon	-0.912576	0.0302914
SPAG8	ENSG00000137098	white	2.64295	0.000845695
CD72	ENSG00000137101	grey	1.77861	0.0228973
TJAP1	ENSG00000137221	brown	-0.427777	0.0169544
HCRTR2	ENSG00000137252	grey	1.83899	0.0217391
BPHL	ENSG00000137274	brown	-0.541169	0.0491641
LRRC32	ENSG00000137507	grey	3.65153	0.0101396
SULF1	ENSG00000137573	darkred	5.74145	0.0227879
NEK1	ENSG00000137601	sienna3	-0.388576	0.047776
RMDN3	ENSG00000137824	grey	-0.271088	0.0340177
SEMA6D	ENSG00000137872	sienna3	-0.79636	0.0272969
SPTBN5	ENSG00000137877	grey	1.03188	0.0180281
TTLL7	ENSG00000137941	sienna3	-0.481552	0.0318699
PPM1B	ENSG00000138032	sienna3	-0.400795	0.0364799
MYOF	ENSG00000138119	white	6.22883	0.0315881
EXOC6	ENSG00000138190	sienna3	-0.624345	0.0333122
PLCE1	ENSG00000138193	white	2.41617	0.00882039
ANXA7	ENSG00000138279	grey	0.583006	0.00062802
PPIG	ENSG00000138398	grey	-0.453685	0.00157852
SLC40A1	ENSG00000138449	salmon	-1.94091	0.0156738
TMOD3	ENSG00000138594	darkred	0.904008	0.0203461
SEC31A	ENSG00000138674	grey	0.267739	0.00454984
FGF5	ENSG00000138675	white	3.10227	0.0470932
MMRN1	ENSG00000138722	darkred	7.6914	0.0379223
TRPC3	ENSG00000138741	grey	1.46339	0.0302554
NUP54	ENSG00000138750	sienna3	-0.534862	0.0119036
GSTCD	ENSG00000138780	salmon	-0.585106	0.00605508
EGF	ENSG00000138798	white	4.45102	0.045029
GUCD1	ENSG00000138867	grey	-0.358937	0.00665414
FGD4	ENSG00000139132	salmon	-0.560895	0.0299381
AMIGO2	ENSG00000139211	grey	2.58862	0.014426
DUSP6	ENSG00000139318	darkred	2.64149	0.0197476
SLC39A5	ENSG00000139540	grey	0.689797	0.0364352
TMBIM6	ENSG00000139644	grey	0.518035	0.0213107
C14orf37	ENSG00000139971	grey	0.276387	0.0233421
KCNH5	ENSG00000140015	white	2.62889	0.00374412
AK7	ENSG00000140057	darkred	4.06086	0.0345177
LYSMD2	ENSG00000140280	lightgreen	1.19646	0.00521514
SLC27A2	ENSG00000140284	white	3.07347	0.0155749
HDC	ENSG00000140287	grey	5.72789	0.000257022
COMMD4	ENSG00000140365	grey	-0.483967	0.0291817
NEIL1	ENSG00000140398	sienna3	-0.709239	0.0360023
TPM1	ENSG00000140416	white	1.94292	0.0449985
ULK3	ENSG00000140474	brown	-0.878303	0.0496381
POLG	ENSG00000140521	salmon	-0.459308	0.0203644
WDR93	ENSG00000140527	grey	2.21023	0.0186103
ZNF710	ENSG00000140548	brown	-0.892295	0.0316666
CDR2	ENSG00000140743	white	1.32492	0.0196254
MARVELD3	ENSG00000140832	grey	0.866421	0.0477165
OSGIN1	ENSG00000140961	salmon	-1.61774	0.0129195
CIRH1A	ENSG00000141076	brown	-0.678018	0.0407723
MYO19	ENSG00000141140	salmon	-0.481392	0.0108264
LRRC46	ENSG00000141294	grey	1.15153	0.00425332
GAREM	ENSG00000141441	white	2.18996	0.00278828
GATA6	ENSG00000141448	white	4.25539	0.0308748
C18orf8	ENSG00000141452	grey	0.390027	0.013072
MINK1	ENSG00000141503	brown	-0.51119	0.0140962
FBXO15	ENSG00000141665	grey	0.569304	0.0112524
	ENSG00000141854	grey	0.540056	0.0126719
PPAP2C	ENSG00000141934	grey	1.37534	0.00999022
PRDM15	ENSG00000141956	sienna3	-0.487766	0.00782302
DUS3L	ENSG00000141994	salmon	-0.705467	0.0266782
AKT1	ENSG00000142208	brown	-0.394052	0.0299005
CAPN10	ENSG00000142330	grey	-0.292974	0.0437516
FBN3	ENSG00000142449	salmon	-0.768365	0.0217737
SLC2A5	ENSG00000142583	white	3.54792	0.0276014
PRDM16	ENSG00000142611	white	6.12342	0.00990035
DMRTA2	ENSG00000142700	white	5.23615	0.0220715
CELSR2	ENSG00000143126	brown	-0.540021	0.0296554
ALDH9A1	ENSG00000143149	darkred	1.39201	0.00676583
DCAF6	ENSG00000143164	grey	0.427881	0.0463356
CASQ1	ENSG00000143318	lightgreen	1.82307	0.0296637
HMCN1	ENSG00000143341	darkred	3.9837	0.0290654
	ENSG00000143429	salmon	-3.44377	0.0235031
ATP8B2	ENSG00000143515	sienna3	-0.689154	0.0346068
ITPKB	ENSG00000143772	white	4.99188	0.0395511
SOX13	ENSG00000143842	darkred	1.91792	0.0347677
NPHP1	ENSG00000144061	grey	1.85186	0.037248
SLC20A1	ENSG00000144136	grey	0.646358	0.00719072
LIPT1	ENSG00000144182	grey	-0.937431	0.00355353
KANSL1L	ENSG00000144445	sienna3	-0.475722	0.0132997
CPNE9	ENSG00000144550	grey60	-2.77304	0.0459459
TAMM41	ENSG00000144559	salmon	-0.562955	0.000228783
RQCD1	ENSG00000144580	brown	-0.488405	0.0202948
GADL1	ENSG00000144644	white	5.1574	0.0338164
IL17RD	ENSG00000144730	darkred	1.19377	0.0352623
ARL6IP5	ENSG00000144746	lightgreen	0.43187	0.00105577
COL8A1	ENSG00000144810	white	4.80214	0.0365377
OSBPL11	ENSG00000144909	white	0.92769	0.0480186
SLIT2	ENSG00000145147	darkred	1.16874	0.0197335
ATP10D	ENSG00000145246	white	1.92244	0.00450103
DDIT4L	ENSG00000145358	white	6.3836	0.0024215
ANK2	ENSG00000145362	salmon	-0.588512	0.000166475
ROPN1L	ENSG00000145491	grey	2.91273	0.00101692
PPIP5K2	ENSG00000145725	sienna3	-0.592165	0.0277552
DDX46	ENSG00000145833	salmon	-0.249658	0.00925872
GABRA6	ENSG00000145863	brown	-2.39238	0.0328399
ZNF300	ENSG00000145908	sienna3	-1.39064	0.0176576
RMND5B	ENSG00000145916	brown	-0.513684	0.0293476
CPLX2	ENSG00000145920	salmon	-1.50873	0.00359348
KCNMB1	ENSG00000145936	grey	2.08197	0.0124268
DCDC2	ENSG00000146038	white	4.09739	0.00218483
RNF44	ENSG00000146083	sienna3	-0.635296	0.0160907
RSPO3	ENSG00000146374	white	7.43743	0.00282502
ARHGAP18	ENSG00000146376	white	1.40231	0.00711134
SLC18B1	ENSG00000146409	white	2.10015	0.0336882
TIAM2	ENSG00000146426	darkturquoise	-0.851621	0.034127
GNA12	ENSG00000146535	grey	0.480987	0.000233531
TMEM209	ENSG00000146842	grey	-0.283329	0.0342472
PRPS1	ENSG00000147224	white	0.945269	0.0425387
HTR2C	ENSG00000147246	grey	4.21449	0.038205
RBMX	ENSG00000147274	salmon	-0.387568	0.0469954
CRH	ENSG00000147571	grey	4.67683	0.00119258
MAL2	ENSG00000147676	grey	2.61708	0.00525719
PLIN2	ENSG00000147872	salmon	-1.00424	0.0168383
CDKN2B	ENSG00000147883	white	6.94892	0.0151027
CDKN2A	ENSG00000147889	darkred	3.55487	0.027446
GTF3C5	ENSG00000148308	brown	-0.724675	0.0363203
PDSS1	ENSG00000148459	grey	-0.668075	0.0294097
FAM13C	ENSG00000148541	sienna3	-1.02204	0.0210796
ANKRD1	ENSG00000148677	white	3.55754	0.0299987
HTR7	ENSG00000148680	salmon	-4.71592	0.00146433
RPP30	ENSG00000148688	salmon	-0.700465	0.0132983
VAX1	ENSG00000148704	grey	7.22314	0.000285238
PDCD11	ENSG00000148843	brown	-0.568583	0.047909
SLC43A1	ENSG00000149150	salmon	-0.96461	0.0451304
PTPRJ	ENSG00000149177	grey	0.653853	0.0272101
CELF1	ENSG00000149187	salmon	-0.429004	0.00432134
CCDC81	ENSG00000149201	grey	2.28827	0.0101178
ZC3H12C	ENSG00000149289	salmon	-0.731099	0.00976983
NPAT	ENSG00000149308	grey60	-0.684429	0.0318522
ADAM33	ENSG00000149451	grey	1.97157	0.0452197
TAGLN	ENSG00000149591	white	3.25084	0.0351411
ORAOV1	ENSG00000149716	sienna3	-0.306233	0.00842213
NUDT22	ENSG00000149761	grey	-0.445287	0.0201397
TBX6	ENSG00000149922	salmon	-1.91731	0.0345528
TMCO3	ENSG00000150403	grey	0.616343	0.00718264
PRSS23	ENSG00000150687	darkred	3.11948	0.0190843
IL18	ENSG00000150782	grey	0.834473	0.000561708
C2orf50	ENSG00000150873	white	1.66192	0.0374246
C12orf23	ENSG00000151135	grey	1.12421	0.0188819
AKAP6	ENSG00000151320	grey60	-0.878057	0.0434773
ADAMTS12	ENSG00000151388	darkred	6.09679	0.0314831
UPF2	ENSG00000151461	grey	-0.442768	0.0292837
FRMD4A	ENSG00000151474	white	0.621643	0.00727657
EPS8	ENSG00000151491	steelblue	0.965972	0.0463125
VTI1A	ENSG00000151532	sienna3	-0.324526	0.0366233
ANO4	ENSG00000151572	white	2.67677	0.0416565
TMEM45B	ENSG00000151715	grey	1.02921	0.00272541
TIAL1	ENSG00000151923	sienna3	-0.340352	0.00650403
GLT1D1	ENSG00000151948	sienna3	-1.31206	0.0331481
CCDC74B	ENSG00000152076	grey	0.968733	0.0151338
	ENSG00000152117	brown	-1.25913	0.0317459
EPG5	ENSG00000152223	brown	-0.590984	0.0411085
ZNF256	ENSG00000152454	sienna3	-0.719556	0.0109291
NMT2	ENSG00000152465	steelblue	0.331161	0.0146115
SPEF2	ENSG00000152582	darkred	1.20034	0.0267931
SPARCL1	ENSG00000152583	darkred	3.79279	0.0412494
WDR78	ENSG00000152763	grey	1.60691	0.00665189
SLC16A12	ENSG00000152779	darkred	3.9519	0.035318
BMP3	ENSG00000152785	grey	4.79945	0.0251437
HNRNPDL	ENSG00000152795	sienna3	-0.549416	0.00583018
GRM1	ENSG00000152822	white	4.10675	0.0290652
MARVELD2	ENSG00000152939	grey	2.322	0.0183495
ZIC1	ENSG00000152977	grey	6.43734	0.0239475
LGI2	ENSG00000153012	sienna3	-1.62097	0.0122023
RANBP2	ENSG00000153201	green	-0.367792	0.0359076
PTPRR	ENSG00000153233	lightgreen	1.18258	0.0146236
NR4A2	ENSG00000153234	grey	4.72443	0.00452727
FEZF2	ENSG00000153266	darkred	4.32109	0.0339371
SLC25A27	ENSG00000153291	grey	0.491723	0.00259883
FAM81B	ENSG00000153347	white	3.6265	0.0287012
C16orf89	ENSG00000153446	grey	-1.30126	0.0250551
CNKSR3	ENSG00000153721	darkred	3.31083	0.0109928
ANKFN1	ENSG00000153930	white	2.93165	0.000308299
ZUFSP	ENSG00000153975	brown	-0.637511	0.0120866
AK5	ENSG00000154027	sienna3	-1.24768	0.0101392
DNAAF1	ENSG00000154099	white	2.87425	0.00106725
ANKH	ENSG00000154122	grey60	-0.713006	0.0241305
ANGPT1	ENSG00000154188	grey	3.53513	0.0164633
LRRK1	ENSG00000154237	salmon	-1.37335	0.0497053
TDH	ENSG00000154316	grey	-1.35041	0.028404
CNTNAP3B	ENSG00000154529	grey	2.38922	0.0181744
FGD5	ENSG00000154783	white	4.18487	0.0180037
EPHB1	ENSG00000154928	brown	-2.16516	0.0439717
DKK2	ENSG00000155011	white	6.12886	0.0218427
MMS19	ENSG00000155229	grey	-0.45372	0.0222064
PIK3AP1	ENSG00000155629	grey	0.59028	0.036028
RBM45	ENSG00000155636	sienna3	-0.428585	0.0142025
PDIA4	ENSG00000155660	darkred	0.839002	0.0463497
TMEM237	ENSG00000155755	grey	-0.610659	0.0374383
SPAG17	ENSG00000155761	darkred	3.90402	0.0384979
SLC24A2	ENSG00000155886	salmon	-1.2974	0.00580729
GRIP1	ENSG00000155974	salmon	-0.654198	0.00787129
TMEM185A	ENSG00000155984	grey	0.489543	0.00629048
MCU	ENSG00000156026	lightgreen	0.710935	0.0471728
TTC18	ENSG00000156042	darkred	1.44359	0.0365559
KCNS2	ENSG00000156486	salmon	-1.90153	0.000786557
RAB11FIP1	ENSG00000156675	darkred	2.23817	0.0215752
SST	ENSG00000157005	sienna3	-5.24406	0.0100679
FCHO2	ENSG00000157107	salmon	-0.6162	0.000948465
TIMP4	ENSG00000157150	grey	-2.53044	0.0425707
C1orf158	ENSG00000157330	darkred	5.31938	0.00580737
HYDIN	ENSG00000157423	white	1.47709	0.0234455
C9orf43	ENSG00000157653	grey	-1.37536	0.0437579
DRC1	ENSG00000157856	steelblue	2.31806	0.0367232
WDR66	ENSG00000158023	grey	0.494801	0.0213471
UBXN11	ENSG00000158062	grey	0.621066	0.0334337
FANCC	ENSG00000158169	brown	-0.626488	0.0223529
RIBC1	ENSG00000158423	grey	0.927031	0.00246984
TSPAN33	ENSG00000158457	grey	1.44904	0.0181998
ZC3H18	ENSG00000158545	salmon	-0.336683	0.0142154
ZFAND2B	ENSG00000158552	salmon	-0.677809	0.018467
SLC45A3	ENSG00000158715	white	1.96005	0.0368122
EDA	ENSG00000158813	salmon	-0.800002	0.0274775
PAXBP1	ENSG00000159086	sienna3	-0.35142	0.0289347
TNNI1	ENSG00000159173	grey	3.34405	0.00964827
CSRP1	ENSG00000159176	white	2.60161	0.0078579
CLIC6	ENSG00000159212	white	4.49743	0.0379491
CBR1	ENSG00000159228	grey	0.812544	0.00409401
GJD2	ENSG00000159248	white	3.52146	0.00376415
AMFR	ENSG00000159461	grey	0.672589	0.0409807
CCDC135	ENSG00000159625	grey	2.65439	0.02212
KALRN	ENSG00000160145	sienna3	-0.834373	0.0430669
CILP2	ENSG00000160161	grey	-2.03866	0.00184616
WDR4	ENSG00000160193	salmon	-0.633084	0.0251075
ZNF66	ENSG00000160229	salmon	-0.974174	0.00105068
FTCD	ENSG00000160282	grey	-1.0038	0.00605675
MCM3AP	ENSG00000160294	grey	-0.269879	0.0438542
PCNT	ENSG00000160299	grey60	-0.51895	0.0231435
ADAMTS13	ENSG00000160323	brown	-0.705518	0.0399742
C9orf116	ENSG00000160345	grey	0.758874	0.0211875
C9orf117	ENSG00000160401	white	1.69253	0.0231054
FLAD1	ENSG00000160688	brown	-0.697927	0.0301195
ADAR	ENSG00000160710	brown	-0.197694	0.0410076
CHRNB2	ENSG00000160716	salmon	-0.945425	0.0344295
CCDC12	ENSG00000160799	grey	-0.497526	0.0251565
MYL3	ENSG00000160808	grey	1.8645	0.0188268
COL26A1	ENSG00000160963	grey	1.72418	0.036518
MGAT4B	ENSG00000161013	grey	0.241507	0.026059
MAML1	ENSG00000161021	salmon	-0.613556	0.0044372
DMKN	ENSG00000161249	darkred	3.57017	0.0491501
COX7A1	ENSG00000161281	grey	-1.04649	0.0498638
TMEM143	ENSG00000161558	brown	-1.32054	0.030529
ALOX15	ENSG00000161905	grey	3.17968	0.00220905
ADCY10P1	ENSG00000161912	salmon	-1.01734	0.0364919
C16orf59	ENSG00000162062	grey	-0.654801	0.0359582
TBC1D24	ENSG00000162065	sienna3	-0.463463	0.0384127
NTN3	ENSG00000162068	grey60	-1.1705	0.0284177
ZNF75A	ENSG00000162086	grey60	-0.225672	0.0391146
NEU3	ENSG00000162139	brown	-0.710035	0.0104301
RPS6KA4	ENSG00000162302	grey	0.671626	0.0294497
C1orf123	ENSG00000162384	grey60	-0.429781	0.0477892
USP24	ENSG00000162402	sienna3	-0.359695	0.0214442
AK4	ENSG00000162433	grey	5.15291	0.00819192
SYNC	ENSG00000162520	grey	2.11278	0.033856
KIAA1522	ENSG00000162522	grey	1.31928	0.00119492
TTLL10	ENSG00000162571	white	3.62519	0.0393721
SCNN1D	ENSG00000162572	salmon	-0.834128	0.00979519
WDR63	ENSG00000162643	darkred	5.3567	0.0068065
FAM5C	ENSG00000162670	grey	3.26533	0.036193
DDR2	ENSG00000162733	white	2.25148	0.0153425
LMX1A	ENSG00000162761	white	7.03912	0.0249712
SPATA17	ENSG00000162814	grey	1.28844	0.019654
OXER1	ENSG00000162881	grey	-0.576356	0.0489319
HAAO	ENSG00000162882	grey	-0.601206	0.00952348
CAPN2	ENSG00000162909	darkred	1.07167	0.0252161
MEMO1	ENSG00000162959	grey	-0.719593	0.02492
ACTG2	ENSG00000163017	grey	1.79098	0.01043
	ENSG00000163075	white	1.69275	0.000603469
SGPP2	ENSG00000163082	grey	1.14239	0.0240687
MSX1	ENSG00000163132	white	3.64965	0.0418771
EOMES	ENSG00000163508	white	7.54958	0.00665171
NFASC	ENSG00000163531	grey	-0.161715	0.0400397
NUAK2	ENSG00000163545	darkred	1.65913	0.033024
PPM1L	ENSG00000163590	salmon	-0.74548	0.00126009
GTPBP8	ENSG00000163607	salmon	-0.370107	0.0044763
PSMD6	ENSG00000163636	grey	-0.230676	0.0353272
PTX3	ENSG00000163661	steelblue	2.01146	0.0244291
RBM47	ENSG00000163694	grey	5.23253	0.0446346
U2SURP	ENSG00000163714	sienna3	-0.344765	0.0210265
MTMR14	ENSG00000163719	grey	-0.596674	0.0218419
TM4SF18	ENSG00000163762	white	5.53281	0.0233553
TOPBP1	ENSG00000163781	grey	-0.538819	0.0153034
SLC6A20	ENSG00000163817	white	3.7581	0.028742
LRRC2	ENSG00000163827	white	4.20997	0.00172725
DNALI1	ENSG00000163879	grey	0.65916	0.0461791
CCDC37	ENSG00000163885	lightgreen	1.09401	0.0288551
LIPH	ENSG00000163898	grey	1.99601	0.0407033
BAP1	ENSG00000163930	brown	-0.500649	0.0472147
SFMBT1	ENSG00000163935	sienna3	-0.82131	0.0328879
GNL3	ENSG00000163938	salmon	-0.407178	0.00817385
ARHGEF3	ENSG00000163947	white	2.67401	0.0199343
SGMS2	ENSG00000164023	white	3.05604	0.0429214
SPRY1	ENSG00000164056	white	3.24159	0.00549799
GRM2	ENSG00000164082	white	1.74461	0.00103078
PRSS12	ENSG00000164099	white	2.83755	0.00394121
TMEM144	ENSG00000164124	grey	3.26384	0.00780611
ANAPC10	ENSG00000164162	grey	-0.500467	0.0101259
LSM6	ENSG00000164167	salmon	-0.582017	0.00173033
CMBL	ENSG00000164237	grey	2.46607	0.00686241
CCDC111	ENSG00000164306	grey	-0.586971	0.012748
ERAP1	ENSG00000164307	salmon	-0.653406	0.0236716
CITED2	ENSG00000164442	white	0.744316	3.6175e-05
DACT2	ENSG00000164488	grey	2.49572	0.0294195
STXBP5	ENSG00000164506	sienna3	-0.70045	0.0102351
STK17A	ENSG00000164543	white	1.0232	0.0485075
KIF6	ENSG00000164627	grey	1.17507	0.0445293
KIAA1324L	ENSG00000164659	sienna3	-0.893625	0.00701078
FABP5	ENSG00000164687	brown	-1.22131	0.0418729
COL1A2	ENSG00000164692	white	5.25709	0.0456374
FNDC1	ENSG00000164694	white	2.79727	0.0192022
CTSB	ENSG00000164733	grey	0.551014	0.00705982
TNFRSF11B	ENSG00000164761	white	4.69798	0.00700799
KCNV1	ENSG00000164794	salmon	-2.71593	0.0142637
UNCX	ENSG00000164853	white	5.60787	0.0224109
BAALC	ENSG00000164929	grey	2.05056	0.0123464
FZD6	ENSG00000164930	darkred	2.88472	0.03459
KIAA1429	ENSG00000164944	sienna3	-0.292904	0.0159866
KIAA1161	ENSG00000164976	grey	1.12078	0.0131393
PRSS37	ENSG00000165076	grey60	-1.09661	0.0119704
HGSNAT	ENSG00000165102	brown	-0.56668	0.0286941
SVEP1	ENSG00000165124	grey	1.43565	0.000698491
CLDN3	ENSG00000165215	grey	2.97281	0.0259878
HDX	ENSG00000165259	brown	-0.722661	0.0478366
SLITRK5	ENSG00000165300	salmon	-0.877779	6.62388e-06
ARMC3	ENSG00000165309	white	5.03417	0.00291209
PCF11	ENSG00000165494	sienna3	-0.439188	0.048003
PKNOX2	ENSG00000165495	grey	0.791155	0.0124706
TAF3	ENSG00000165632	sienna3	-0.559963	0.0253049
PRDX3	ENSG00000165672	white	0.521184	0.0418922
AK8	ENSG00000165695	grey	0.680556	0.017075
ZMYND19	ENSG00000165724	brown	-0.752453	0.0324798
UBTD1	ENSG00000165886	grey	1.33896	0.00303768
CLMN	ENSG00000165959	grey	2.86469	0.00175585
PTER	ENSG00000165983	darkred	2.95179	0.0316275
C1QL3	ENSG00000165985	darkred	3.22361	0.0399921
PTPLA	ENSG00000165996	grey	1.20377	0.0259103
CMTM5	ENSG00000166091	grey	2.07048	0.0153194
ADAMTS15	ENSG00000166106	white	2.59209	0.00374082
DPCD	ENSG00000166171	white	1.12113	1.39402e-05
API5	ENSG00000166181	grey	-0.267959	0.0330846
ALKBH3	ENSG00000166199	sienna3	-1.24633	0.0170534
ILK	ENSG00000166333	grey	-0.581808	0.0335623
TMED3	ENSG00000166557	white	0.909687	0.0386102
SLC38A8	ENSG00000166558	grey	1.41403	0.0412515
CENPV	ENSG00000166582	brown	-0.813954	0.0361216
WDR16	ENSG00000166596	darkred	5.1181	0.023072
HSP90B1	ENSG00000166598	grey	0.751038	0.038874
PLEKHA7	ENSG00000166689	lightgreen	1.15479	0.0479843
PEX11A	ENSG00000166821	grey	1.00149	0.00666818
MAPRE2	ENSG00000166974	sienna3	-0.870925	0.0314642
MARS	ENSG00000166986	grey	-0.293826	0.043555
NUDT21	ENSG00000167005	sienna3	-0.575017	0.0343563
ENTHD2	ENSG00000167302	salmon	-0.485972	0.00589356
	ENSG00000167524	grey	-0.438221	0.037456
KMT2D	ENSG00000167548	grey	-0.358318	0.0344502
SOST	ENSG00000167941	white	5.15977	0.0232005
SLC3A2	ENSG00000168003	grey	0.572935	0.0382224
ATG16L2	ENSG00000168010	grey60	-0.874779	0.00365507
TTC21A	ENSG00000168026	grey	-0.371936	0.0224827
CTNNB1	ENSG00000168036	darkred	1.22851	0.0103744
NAALADL1	ENSG00000168060	sienna3	-0.635178	0.0462137
SF1	ENSG00000168066	grey60	-0.399266	0.0482343
CCDC88B	ENSG00000168071	brown	-1.24725	0.00721713
SMIM4	ENSG00000168273	grey	-0.31729	0.038252
KCTD6	ENSG00000168301	grey	0.430713	0.0059717
ACOX2	ENSG00000168306	darkred	2.88564	0.0483837
SCN11A	ENSG00000168356	salmon	-0.775826	0.0153033
RHOH	ENSG00000168421	steelblue	4.32218	0.0213133
ATXN2L	ENSG00000168488	brown	-0.498342	0.00893242
CCDC110	ENSG00000168491	grey	0.959927	0.028693
DYNLRB2	ENSG00000168589	grey	1.97357	0.0164576
STAT3	ENSG00000168610	grey	1.33078	0.0184836
ADAM9	ENSG00000168615	white	2.363	0.016433
GDNF	ENSG00000168621	lightgreen	1.39543	0.0278688
VWA3B	ENSG00000168658	white	2.90458	0.00809287
LDLRAD4	ENSG00000168675	white	1.42192	0.0314673
ZNF507	ENSG00000168813	sienna3	-0.372908	0.0399283
USP39	ENSG00000168883	salmon	-0.378841	0.00449364
MAT2A	ENSG00000168906	salmon	-0.586011	0.000810992
IRS1	ENSG00000169047	white	1.86165	0.0233074
PARM1	ENSG00000169116	grey	5.49205	0.0423137
AFAP1L2	ENSG00000169129	steelblue	1.02836	0.0231
SDC2	ENSG00000169439	white	3.88266	0.0439521
C15orf40	ENSG00000169609	sienna3	-0.597574	0.0312216
LRRC45	ENSG00000169683	grey	-0.400838	0.0404077
FASN	ENSG00000169710	brown	-0.510892	0.0434011
DUS1L	ENSG00000169718	salmon	-0.324915	0.013867
ROBO1	ENSG00000169855	sienna3	-2.36492	0.00285372
TM4SF1	ENSG00000169908	white	6.15877	0.0355924
MYRIP	ENSG00000170011	grey	0.726056	0.0184657
GLB1	ENSG00000170266	grey	1.24361	0.0422168
EMX2	ENSG00000170370	white	7.04489	0.0449199
LRRN2	ENSG00000170382	white	1.91068	0.0269004
DENND5B	ENSG00000170456	sienna3	-0.565683	0.046555
PFKFB3	ENSG00000170525	brown	-1.31421	0.00857224
TSEN34	ENSG00000170892	grey	0.195635	0.0184823
ZNF160	ENSG00000170949	sienna3	-0.361714	0.0139228
FEZ2	ENSG00000171055	grey	0.22796	0.0466775
NAIF1	ENSG00000171169	brown	-0.657166	0.0470796
NETO2	ENSG00000171208	sienna3	-1.21466	0.0390687
JUNB	ENSG00000171223	green	-1.04203	0.0274104
	ENSG00000171282	grey60	-0.616894	0.0395822
KRT19	ENSG00000171345	white	3.22511	0.00627796
LRRC8C	ENSG00000171488	white	2.22068	0.0373292
OTP	ENSG00000171540	grey	3.93726	0.00539185
EXOSC10	ENSG00000171824	salmon	-0.479766	0.00390614
TRAPPC12	ENSG00000171853	salmon	-0.757301	0.00334026
PRNP	ENSG00000171867	lightgreen	1.66882	0.0290812
PPIH	ENSG00000171960	salmon	-0.551277	0.00917614
SNTB1	ENSG00000172164	white	5.6953	0.043507
MRPL13	ENSG00000172172	grey	0.558991	0.0352092
ZNF131	ENSG00000172262	sienna3	-0.335983	0.0446702
BSG	ENSG00000172270	grey	0.328563	0.0135625
SPTLC3	ENSG00000172296	white	4.79319	0.0373908
ALG14	ENSG00000172339	grey	-0.568789	0.0299796
RASGRP1	ENSG00000172575	white	2.65672	0.00760723
RND1	ENSG00000172602	salmon	-0.979772	0.023419
TMEM134	ENSG00000172663	grey	-0.296395	0.0159135
MUS81	ENSG00000172732	brown	-0.517078	0.0165909
EFCAB12	ENSG00000172771	grey	1.63958	0.00228723
PDP2	ENSG00000172840	grey	0.792401	0.00515708
MYD88	ENSG00000172936	grey60	-1.66593	0.0453001
ESRRA	ENSG00000173153	brown	-0.570257	0.049215
RHOD	ENSG00000173156	darkred	2.31533	0.048465
VANGL1	ENSG00000173218	darkred	2.65473	0.043946
GLRX	ENSG00000173221	sienna3	-0.581729	0.0289954
SLC2A14	ENSG00000173262	grey	2.90757	0.0219048
CCDC36	ENSG00000173421	grey	0.941109	0.0191572
HEG1	ENSG00000173706	grey	3.78527	0.025442
PIFO	ENSG00000173947	white	4.43362	0.00404503
ZWILCH	ENSG00000174442	grey	-0.261022	0.0459744
DENND4A	ENSG00000174485	salmon	-0.564937	0.00116704
MRPL11	ENSG00000174547	grey	-0.586422	0.0282651
UGT8	ENSG00000174607	darkred	1.95481	0.0436628
ZNF266	ENSG00000174652	grey60	-0.301774	0.0488198
LARP7	ENSG00000174720	grey	-0.675072	0.013558
WDR49	ENSG00000174776	white	4.93501	0.00375733
PCP2	ENSG00000174788	grey	-1.21862	0.00941258
DNAH12	ENSG00000174844	white	2.70396	0.000321332
RSRC1	ENSG00000174891	grey	-0.593481	0.0133777
ZIC4	ENSG00000174963	darkred	7.23514	0.0102911
FAM182B	ENSG00000175170	grey	1.51221	0.046903
CKAP5	ENSG00000175216	salmon	-0.528233	0.00387593
ZNF519	ENSG00000175322	sienna3	-1.02016	0.00247451
DPP10	ENSG00000175497	darkred	1.31365	0.0472337
PRIMA1	ENSG00000175785	grey	3.63265	0.00331628
CREG2	ENSG00000175874	grey	1.42437	0.00245434
LRRN1	ENSG00000175928	grey	2.32981	0.0155606
GPX2	ENSG00000176153	grey	-0.976043	0.0045366
HSF5	ENSG00000176160	grey60	-1.53353	0.012937
ATAD5	ENSG00000176208	grey60	-0.463343	0.0142449
DMRTA1	ENSG00000176399	darkred	3.99886	0.0449511
MAP3K19	ENSG00000176601	white	4.75737	0.00434427
LRRC37A	ENSG00000176681	grey	-2.92737	0.0170726
BDNF	ENSG00000176697	white	2.98965	0.0150706
ACSF3	ENSG00000176715	brown	-0.511728	0.0382861
GCNT4	ENSG00000176928	white	4.62009	0.0263149
MUC20	ENSG00000176945	grey	1.01008	0.0340932
NFATC2IP	ENSG00000176953	sienna3	-0.345289	0.0280333
ACER2	ENSG00000177076	sienna3	-0.986674	0.0300812
LINC00982	ENSG00000177133	white	4.42172	0.0493712
CLVS1	ENSG00000177182	grey	0.813839	0.0384564
B3GNT8	ENSG00000177191	grey	-1.02246	0.0344315
KCNA2	ENSG00000177301	salmon	-1.30384	0.000405889
UMODL1	ENSG00000177398	grey	2.36812	0.00213182
ZFAS1	ENSG00000177410	brown	-0.658871	0.041351
NR2C2	ENSG00000177463	grey	-0.253733	0.0387082
PTRF	ENSG00000177469	white	5.72204	0.0372386
ST8SIA3	ENSG00000177511	brown	-1.09182	0.0349752
SRRM3	ENSG00000177679	brown	-1.04845	0.0238662
FAM20C	ENSG00000177706	brown	-0.889009	0.0465309
C2orf73	ENSG00000177994	grey	2.28879	0.00900297
ADAMTSL1	ENSG00000178031	grey	2.96496	0.0013234
ALS2CL	ENSG00000178038	white	2.24893	0.0427658
PPP1R42	ENSG00000178125	grey	2.50522	0.0329943
TMPRSS9	ENSG00000178297	grey	-0.998416	0.0235262
ERBB4	ENSG00000178568	darkred	3.31096	0.0232281
GTPBP6	ENSG00000178605	brown	-0.538324	0.0427865
GPR35	ENSG00000178623	grey	-0.777597	0.0361864
ACTG1P1	ENSG00000178631	grey	-0.826351	0.0242291
THBD	ENSG00000178726	darkred	3.64883	0.011623
FAM132B	ENSG00000178752	sienna3	-0.980344	0.0315402
MPI	ENSG00000178802	grey	-0.277164	0.0373439
CTC1	ENSG00000178971	brown	-0.48578	0.0315635
CLK3	ENSG00000179335	brown	-0.409594	0.0335761
FJX1	ENSG00000179431	white	1.09617	0.0126091
GRM8	ENSG00000179603	white	3.81474	0.0125164
PCED1B	ENSG00000179715	grey	1.83507	0.00226596
MYADM	ENSG00000179820	darkred	0.696855	0.0284511
ABCA13	ENSG00000179869	white	4.44994	0.0110999
C1orf194	ENSG00000179902	grey	1.26044	0.0206125
EXOC3	ENSG00000180104	grey	-0.188188	0.0303842
	ENSG00000180178	white	4.95658	0.000585685
HERC2P3	ENSG00000180229	white	4.59393	0.000350788
GPR139	ENSG00000180269	grey60	-2.34155	0.0491047
KCTD4	ENSG00000180332	grey	0.802502	0.045259
	ENSG00000180385	salmon	-0.776476	0.021491
MCFD2	ENSG00000180398	white	0.849399	0.0232795
HIST1H2BC	ENSG00000180596	grey	1.30249	0.006888
ZNF594	ENSG00000180626	sienna3	-0.439851	0.0114037
TMEM64	ENSG00000180694	white	1.71202	0.0440295
NQO1	ENSG00000181019	white	2.37537	0.0138072
DHTKD1	ENSG00000181192	salmon	-0.51984	0.000514574
FRAT2	ENSG00000181274	brown	-1.18077	0.0349845
TMEM132E	ENSG00000181291	sienna3	-1.86834	0.0254676
CCDC108	ENSG00000181378	white	2.70517	0.00433714
RAP2B	ENSG00000181467	lightgreen	0.536127	0.0399378
GPR135	ENSG00000181619	steelblue	0.617314	0.049002
FAM181B	ENSG00000182103	grey	3.36628	0.00271695
TDRKH	ENSG00000182134	brown	-0.675258	0.0439933
ERCC6L2	ENSG00000182150	salmon	-0.490773	0.0225832
TP53TG1	ENSG00000182165	grey	0.955386	0.0146991
MRPS16	ENSG00000182180	brown	-0.420847	0.0343654
	ENSG00000182319	white	1.00118	0.0256106
FBXL6	ENSG00000182325	brown	-0.457235	0.0425279
	ENSG00000182329	grey	1.8744	0.0131991
YBEY	ENSG00000182362	brown	-1.02397	0.0371587
FAM156A	ENSG00000182646	darkturquoise	-1.10835	0.0108075
HOXB4	ENSG00000182742	white	4.17679	0.029135
COL18A1	ENSG00000182871	darkred	3.279	0.0459755
C21orf90	ENSG00000182912	grey	1.67842	5.59677e-05
PCP4	ENSG00000183036	white	4.34017	0.000267285
LYSMD4	ENSG00000183060	salmon	-0.778241	0.0209044
NEB	ENSG00000183091	white	1.16135	0.0128928
RIPPLY3	ENSG00000183145	grey	2.06776	0.0363742
GDPGP1	ENSG00000183208	grey	-0.858015	0.00597887
CTNNA3	ENSG00000183230	salmon	-2.31907	0.0362334
	ENSG00000183291	grey	0.751443	0.00115891
SSTR3	ENSG00000183473	white	3.72772	0.0443893
MEX3B	ENSG00000183496	sienna3	-0.399064	0.0382116
2011-03-01	ENSG00000183654	grey	1.1871	0.0129019
GPR1	ENSG00000183671	white	4.0186	0.0147106
NOG	ENSG00000183691	white	3.39262	0.000992193
LHFP	ENSG00000183722	darkred	0.561559	0.0210705
KCTD16	ENSG00000183775	darkturquoise	-1.19564	0.0356382
OLFML1	ENSG00000183801	grey	2.99438	0.00306047
MAATS1	ENSG00000183833	grey	0.759347	0.0142603
TTC32	ENSG00000183891	grey	-0.582686	0.00995941
SMTN	ENSG00000183963	grey60	-1.22174	0.0499587
SCFD2	ENSG00000184178	brown	-0.64266	0.0288829
ALDH1A3	ENSG00000184254	white	3.78254	0.0431255
KCNK12	ENSG00000184261	brown	-1.88715	0.0196908
PRKD1	ENSG00000184304	grey	1.39277	0.0188747
	ENSG00000184414	grey	1.73651	0.0187221
NUTM1	ENSG00000184507	grey	-0.792357	0.0147111
SOCS3	ENSG00000184557	grey	1.87984	0.0115196
LPAR5	ENSG00000184574	grey	-1.72682	0.0205987
OR7E14P	ENSG00000184669	grey	2.10748	0.000342376
FAM110C	ENSG00000184731	white	4.57249	0.0480813
SATL1	ENSG00000184788	grey	1.55323	0.0294894
SRY	ENSG00000184895	grey	1.48827	0.032086
IMMP2L	ENSG00000184903	grey	0.803028	0.0157178
FLRT2	ENSG00000185070	sienna3	-0.972883	0.00600412
RPS27L	ENSG00000185088	darkred	1.53463	0.0406926
DDX51	ENSG00000185163	brown	-0.637746	0.0205316
LINC00158	ENSG00000185433	salmon	-1.32038	0.048548
IFNLR1	ENSG00000185436	grey	1.13397	0.013286
IRF7	ENSG00000185507	grey	-0.402381	0.0115742
PCGF3	ENSG00000185619	sienna3	-0.519394	0.0194857
P4HB	ENSG00000185624	darkred	0.601382	0.029936
PBX1	ENSG00000185630	grey	0.624993	0.00127042
NDUFA4L2	ENSG00000185633	salmon	-1.16439	0.0136426
PCYT2	ENSG00000185813	salmon	-0.364413	0.00747148
PTCH1	ENSG00000185920	salmon	-1.58044	0.000223576
GRK1	ENSG00000185974	sienna3	-1.43561	0.0175494
SDHAP3	ENSG00000185986	brown	-0.688396	0.0266041
POLR3C	ENSG00000186141	salmon	-0.529206	0.0249717
BACE1	ENSG00000186318	sienna3	-0.392399	0.0336532
THBS2	ENSG00000186340	white	1.66189	0.020826
ANKRD37	ENSG00000186352	grey	-0.483947	0.00390196
ZNF501	ENSG00000186446	sienna3	-0.319313	0.0494175
AKAP14	ENSG00000186471	grey	3.49557	0.0111011
C17orf58	ENSG00000186665	salmon	-0.578941	0.0473301
LINC00846	ENSG00000186842	salmon	-0.6683	0.0300169
POFUT2	ENSG00000186866	grey	0.508483	0.0075991
TMEM17	ENSG00000186889	grey	0.575099	0.0213466
C1QL4	ENSG00000186897	grey60	-2.90079	0.0164284
FAM183A	ENSG00000186973	darkred	3.94983	0.0459723
EFCAB6	ENSG00000186976	grey	1.39325	0.0110666
TMEM216	ENSG00000187049	brown	-0.718789	0.017777
SLIT1	ENSG00000187122	grey	1.13028	0.0137326
RNF220	ENSG00000187147	brown	-0.481608	0.0395527
GCNT1	ENSG00000187210	white	3.96329	0.0482869
RSBN1L	ENSG00000187257	sienna3	-0.348798	0.0456536
EPOR	ENSG00000187266	grey60	-0.981302	0.0204758
TPM3P7	ENSG00000187536	grey	-2.55502	0.0307134
DNAJB13	ENSG00000187726	grey	2.30469	0.00845536
SECISBP2	ENSG00000187742	brown	-0.5077	0.0135429
TMEM72	ENSG00000187783	grey	1.27962	0.00767711
MORN2	ENSG00000188010	grey	0.759028	0.00494983
ARL4C	ENSG00000188042	darkred	0.54338	0.0432765
HNRNPU-AS1	ENSG00000188206	grey	-0.460096	0.0168109
ZNF559	ENSG00000188321	sienna3	-0.702899	0.043392
BLOC1S5	ENSG00000188428	grey	-0.496392	0.00080108
NCCRP1	ENSG00000188505	grey	3.60084	0.0173593
C9orf171	ENSG00000188523	white	4.19416	0.0112516
RALGAPA2	ENSG00000188559	brown	-0.529996	0.0418344
LINC00319	ENSG00000188660	brown	-1.12581	0.0313085
SLC4A5	ENSG00000188687	grey	2.07161	0.00452338
RIMKLBP1	ENSG00000189089	grey	-0.787876	0.0414999
SP6	ENSG00000189120	grey	-1.83597	0.0415907
PLAC9	ENSG00000189129	white	1.99955	0.0164965
	ENSG00000189229	white	5.76867	0.00638438
C22orf43	ENSG00000189269	grey	1.39781	0.0298569
KAZN	ENSG00000189337	grey	0.681773	0.0346824
KIAA0408	ENSG00000189367	sienna3	-0.689362	0.0154047
OR7E12P	ENSG00000189398	white	2.89516	0.028007
USP32P3	ENSG00000189423	grey	1.0013	0.0285128
RASSF10	ENSG00000189431	grey	2.55646	0.00487813
SPOCK3	ENSG00000196104	sienna3	-2.2029	0.0280414
SPATS2L	ENSG00000196141	grey	3.06119	0.0170582
TRRAP	ENSG00000196367	grey	-0.252049	0.0302666
PTPN1	ENSG00000196396	brown	-0.575918	0.0441476
LAMA2	ENSG00000196569	darkred	3.2152	0.0470902
POTEF	ENSG00000196604	white	4.38594	0.000389795
RIMBP3	ENSG00000196622	grey	-2.03351	0.0460294
ZNF136	ENSG00000196646	salmon	-0.600453	0.0024295
TTC30B	ENSG00000196659	grey	0.408269	0.02938
DAPK1	ENSG00000196730	salmon	-0.72887	0.00642537
SNHG17	ENSG00000196756	grey	-0.657742	0.0499606
PDLIM7	ENSG00000196923	darkred	1.069	0.0422047
ZSCAN25	ENSG00000197037	sienna3	-0.239074	0.0424256
DYNC1H1	ENSG00000197102	brown	-0.368009	0.0442241
ZGPAT	ENSG00000197114	salmon	-0.751834	0.0290854
FBXL22	ENSG00000197361	brown	-1.20047	0.021121
VEPH1	ENSG00000197415	grey	2.06497	0.00598003
SIPA1L1	ENSG00000197555	grey	0.739379	0.0132401
TTC30A	ENSG00000197557	white	0.912656	0.00760559
COL4A6	ENSG00000197565	darkred	4.48656	0.020963
C5orf42	ENSG00000197603	green	-0.147184	0.00954133
NMB	ENSG00000197696	grey	0.547604	0.0404255
PSAP	ENSG00000197746	lightgreen	0.646606	0.0393465
WDR96	ENSG00000197748	white	2.68149	0.00559016
LHFPL5	ENSG00000197753	grey	1.43567	0.0234411
MCMBP	ENSG00000197771	sienna3	-0.495765	0.0194222
FAM212B	ENSG00000197852	grey	-0.688624	0.013392
NRAP	ENSG00000197893	white	3.39528	0.00934025
C2orf27A	ENSG00000197927	grey	0.897331	0.0465172
F8A1	ENSG00000197932	grey	-1.2167	0.0183497
S100A6	ENSG00000197956	darkred	3.38829	0.0352352
ZNF121	ENSG00000197961	sienna3	-0.243353	0.0478895
SNHG12	ENSG00000197989	salmon	-0.59514	0.0112798
GRK6	ENSG00000198055	brown	-0.86913	0.0138643
ZNF876P	ENSG00000198155	salmon	-0.858338	0.029501
CSF2RA	ENSG00000198223	grey	1.68425	0.0284331
HELZ	ENSG00000198265	sienna3	-0.275392	0.0276773
SDAD1	ENSG00000198301	sienna3	-0.393477	0.0244455
MYL4	ENSG00000198336	white	3.02858	0.0448542
HIST1H4I	ENSG00000198339	grey	-1.30842	0.031068
TXNRD1	ENSG00000198431	darkred	0.785518	0.0373617
FLVCR1-AS1	ENSG00000198468	lightgreen	1.03874	0.00778812
ATL1	ENSG00000198513	grey	-0.518937	0.042874
DDX39B	ENSG00000198563	brown	-0.434899	0.0287711
PAPSS2	ENSG00000198682	white	1.66231	0.0412798
APCDD1L	ENSG00000198768	salmon	-0.568963	0.000176375
GRIN3A	ENSG00000198785	white	2.05781	0.0169173
MTOR	ENSG00000198793	salmon	-0.295076	0.0328361
ZNF521	ENSG00000198795	white	1.24818	0.0131958
ALPK2	ENSG00000198796	white	5.23629	0.028772
FAM5B	ENSG00000198797	grey	2.75849	0.000377955
LRIG2	ENSG00000198799	brown	-0.416104	0.0253467
OPA1	ENSG00000198836	salmon	-0.563463	0.0323897
DENND4B	ENSG00000198837	brown	-0.38189	0.0480457
LTN1	ENSG00000198862	sienna3	-0.445147	0.000521922
TYW1	ENSG00000198874	grey	-0.244807	0.042381
SHISA4	ENSG00000198892	grey	0.771151	0.0415079
CAPZA2	ENSG00000198898	grey	0.285655	0.0370339
MAP3K3	ENSG00000198909	brown	-0.523883	0.0324187
ATG9A	ENSG00000198925	brown	-0.563005	0.0444276
DMD	ENSG00000198947	grey	1.57567	0.0211192
FAM83H-AS1	ENSG00000203499	grey	2.39344	0.0337686
C1orf148	ENSG00000203684	sienna3	-0.86538	0.0039743
	ENSG00000203691	brown	-0.89522	0.0325405
TATDN3	ENSG00000203705	brown	-0.906413	0.0419136
RBM20	ENSG00000203867	white	3.03226	0.0185976
C6orf163	ENSG00000203872	darkturquoise	-0.512145	0.00315435
FOXO6	ENSG00000204060	grey	1.47639	0.0300866
NHSL2	ENSG00000204131	sienna3	-0.972288	0.0443904
ZDBF2	ENSG00000204186	white	1.26847	0.0273711
COL5A2	ENSG00000204262	darkred	2.96645	0.0109995
TNRC6C-AS1	ENSG00000204282	brown	-0.678784	0.0251572
NEU1	ENSG00000204386	white	0.565201	0.030371
VARS	ENSG00000204394	grey	-0.42943	0.00826033
ABHD16A	ENSG00000204427	grey	-0.949564	0.00892457
POU5F1	ENSG00000204531	grey	-5.7595	0.036998
DDR1	ENSG00000204580	grey	0.532458	0.0177092
ZNF616	ENSG00000204611	sienna3	-0.501546	0.015634
TBC1D8	ENSG00000204634	salmon	-0.272615	0.0210226
C10orf113	ENSG00000204683	grey	1.89577	0.0256018
ZNF204P	ENSG00000204789	darkred	1.97249	0.0259793
MROH6	ENSG00000204839	darkturquoise	-0.455534	0.0393142
C4orf47	ENSG00000205129	white	1.67129	0.0327022
	ENSG00000205147	grey	0.846014	0.02201
MUC12	ENSG00000205277	white	1.90596	0.039789
C15orf59	ENSG00000205363	sienna3	-1.39539	0.00812054
TMSB4X	ENSG00000205542	white	1.03612	1.72947e-05
SMN2	ENSG00000205571	sienna3	-1.29901	0.049984
HMGN1	ENSG00000205581	sienna3	-0.785695	0.0189284
	ENSG00000206113	darkred	3.26784	0.0130179
ANKUB1	ENSG00000206199	white	2.66923	0.00501657
	ENSG00000206532	white	3.69804	0.00497965
MIR219-2	ENSG00000207955	grey	-2.76194	0.0275943
AKR7L	ENSG00000211454	grey	-0.504308	0.0256434
LINC00277	ENSG00000212766	grey	2.03806	0.0331197
POU5F1B	ENSG00000212993	grey	2.35304	0.0100809
CCDC19	ENSG00000213085	darkred	4.47552	0.024598
	ENSG00000213315	brown	-1.60369	0.0139062
NCKIPSD	ENSG00000213672	brown	-0.559819	0.0447286
SEC14L1P1	ENSG00000213693	sienna3	-1.13172	0.0285894
ZNF134	ENSG00000213762	sienna3	-0.412372	0.0174915
	ENSG00000213862	sienna3	-1.82805	0.0106394
	ENSG00000213888	grey	-0.7515	0.00686971
LTB4R	ENSG00000213903	grey	-0.513959	0.0441231
ZNF891	ENSG00000214029	brown	-0.506349	0.042212
SH3D21	ENSG00000214193	salmon	-1.17094	0.0136314
LRRC37A4P	ENSG00000214425	salmon	-6.1257	0.0101584
RCN1P2	ENSG00000214455	grey	1.87787	0.0171064
MEG3	ENSG00000214548	salmon	-7.15447	0.0114959
NUTM2D	ENSG00000214562	brown	-2.68112	0.00517993
SEPT7P2	ENSG00000214765	brown	-0.712301	0.0451651
PARGP1	ENSG00000214982	grey	-0.837899	0.0415332
	ENSG00000215154	grey	-0.658159	0.0491787
	ENSG00000215156	sienna3	-1.39703	0.00703157
	ENSG00000215158	sienna3	-0.686867	0.033964
C5orf49	ENSG00000215217	grey	2.75271	0.0012104
NPEPL1	ENSG00000215440	brown	-0.924784	0.0121658
	ENSG00000215548	grey	-0.960893	0.0431413
	ENSG00000215795	darkturquoise	1.12405	0.0430716
	ENSG00000216657	grey	-1.23344	0.0343104
	ENSG00000218018	grey	-1.39424	0.044026
TATDN2P2	ENSG00000218226	sienna3	-0.584961	0.00577332
RPS18P9	ENSG00000220848	grey	0.523825	0.0307953
	ENSG00000221044	salmon	-1.07323	0.0170749
FANCG	ENSG00000221829	salmon	-0.72142	0.00290712
C19orf73	ENSG00000221916	grey	-1.03258	0.0386843
	ENSG00000222000	grey	-1.91727	0.0394598
LINC00152	ENSG00000222041	white	2.84575	0.0422553
	ENSG00000223356	salmon	-0.998733	0.0365314
	ENSG00000223401	white	2.22275	0.00864999
USP17L2	ENSG00000223443	grey	-3.03676	0.00109707
NUTM2A-AS1	ENSG00000223482	brown	-1.54571	0.0158524
	ENSG00000223697	sienna3	-1.07813	0.0333232
CCDC74B-AS1	ENSG00000223760	grey	4.25555	0.00636882
HLA-DPB1	ENSG00000223865	grey	2.26413	0.00719924
	ENSG00000224023	brown	-1.76913	0.0221384
	ENSG00000224083	grey	-1.30567	0.0219967
C17orf72	ENSG00000224383	white	3.34476	0.0132293
	ENSG00000224592	grey60	-2.95716	0.0432183
	ENSG00000224738	grey	-0.966021	0.040882
	ENSG00000224888	salmon	-0.742246	0.000510172
LINC00092	ENSG00000225194	grey60	-2.48876	0.00682987
	ENSG00000225205	grey	1.67983	0.0217859
	ENSG00000225377	salmon	-1.08298	0.0253636
	ENSG00000225406	grey	2.01073	0.0486527
	ENSG00000225460	grey	-1.83796	0.0429216
JPX	ENSG00000225470	salmon	-0.355971	0.0120833
	ENSG00000225568	grey	-0.608463	0.0264659
ZNF469	ENSG00000225614	grey	0.717295	0.0432417
	ENSG00000225746	salmon	-5.16726	0.0303078
NTF4	ENSG00000225950	grey	2.68677	0.0227474
	ENSG00000226308	white	3.0263	0.0180968
	ENSG00000226321	white	4.38771	0.00641275
ENTPD1-AS1	ENSG00000226688	salmon	-1.10023	0.0109823
LENG8-AS1	ENSG00000226696	grey	-0.757105	0.0199667
	ENSG00000226852	grey	4.22369	0.0018953
	ENSG00000226853	grey	1.37457	0.0147074
DANCR	ENSG00000226950	grey	0.353958	0.0311892
MTND4P15	ENSG00000227321	grey	-1.10946	0.00840176
FTH1P16	ENSG00000227376	grey	-1.04662	0.0428349
PPIAP2	ENSG00000227379	grey	-0.795216	0.0257124
SOX21-AS1	ENSG00000227640	white	5.24036	0.000159289
	ENSG00000227775	sienna3	-0.759826	0.0242362
	ENSG00000227811	brown	-2.23219	0.0329429
	ENSG00000227953	grey	-0.769817	0.0371793
	ENSG00000228008	brown	-1.37632	0.00867696
ATF4P3	ENSG00000228218	grey	-1.28022	0.0456654
NPM1P30	ENSG00000228219	grey	1.53757	0.0325491
	ENSG00000228274	grey	-0.482066	0.0277545
	ENSG00000228506	grey	-0.421757	0.0390447
	ENSG00000228599	grey	-1.58618	0.0337168
	ENSG00000228624	brown	-1.06417	0.0408873
	ENSG00000228801	grey	-0.708981	0.00828423
DUTP1	ENSG00000229048	brown	-0.875032	0.0470514
ADAM1A	ENSG00000229186	sienna3	-0.757334	0.0219594
	ENSG00000229481	lightgreen	0.926215	0.0174862
	ENSG00000229601	brown	-2.5392	0.00635265
MRPS18AP1	ENSG00000229759	salmon	-1.53589	0.0487614
EMX2OS	ENSG00000229847	white	7.23032	0.0389241
CISD3	ENSG00000230055	grey	-0.399584	0.0260072
PHBP9	ENSG00000230224	grey	-0.5563	0.0386133
HNRNPA1P59	ENSG00000230280	grey	-0.754157	0.0132111
FEZF1-AS1	ENSG00000230316	grey	6.70092	0.00228405
PROX1-AS1	ENSG00000230461	grey60	-3.61639	0.0293921
	ENSG00000230606	grey	1.46676	0.0340168
	ENSG00000230724	salmon	-1.39659	0.0094355
YY2	ENSG00000230797	grey	0.908184	0.032623
	ENSG00000230910	salmon	-1.48618	0.0262485
	ENSG00000231050	grey	-1.80888	0.0330808
HCG18	ENSG00000231074	grey	-0.400024	0.0147588
ZNF826P	ENSG00000231205	grey	-1.1585	0.0395998
SKP1P1	ENSG00000231234	grey	-1.17742	0.0371232
	ENSG00000231240	grey	5.53394	0.00478422
	ENSG00000231357	grey	1.38609	0.0282545
LINC00441	ENSG00000231473	grey	-1.90343	0.0456727
	ENSG00000231804	grey	-2.5245	0.030607
	ENSG00000231827	grey	-1.16545	0.0192556
MTHFD1P1	ENSG00000231831	grey	-0.845957	0.0334489
	ENSG00000231841	grey	-1.06035	0.0302446
	ENSG00000232176	salmon	-1.26731	0.0077925
	ENSG00000232295	white	3.76969	0.0215387
	ENSG00000232637	sienna3	-2.96584	0.0423848
LINC00472	ENSG00000233237	darkred	3.66819	0.0338462
NKAPP1	ENSG00000233382	grey	1.09265	0.0243175
	ENSG00000233527	sienna3	-0.41347	0.0385267
	ENSG00000233693	grey	0.918479	0.0429829
	ENSG00000233991	salmon	-5.0601	0.00550914
	ENSG00000234750	grey	0.31281	0.0319726
EEF1GP5	ENSG00000234785	grey	3.68387	0.0168009
	ENSG00000234840	grey	6.03602	0.000761371
	ENSG00000234841	grey	-2.24925	0.00518965
	ENSG00000234945	grey	-0.567452	0.0449588
	ENSG00000234969	grey	-0.865881	0.0475548
VDAC1P4	ENSG00000235060	grey	-0.909853	0.0268365
C12orf75	ENSG00000235162	grey	2.26022	0.00123271
CSPG4P5	ENSG00000235370	sienna3	-0.694764	0.0397477
SSR4P1	ENSG00000235374	grey	-2.18459	0.0209558
	ENSG00000235376	grey	-1.50551	0.0010326
POU5F1P3	ENSG00000235602	grey	-2.56949	0.00249125
	ENSG00000235772	salmon	-2.14409	0.029119
ZNRF3-IT1	ENSG00000235786	grey	1.18205	0.0224779
TSPEAR-AS1	ENSG00000235890	grey	1.55123	0.0171894
KDM4A-AS1	ENSG00000236200	salmon	-0.807945	0.0028142
CLEC2L	ENSG00000236279	brown	-2.54163	0.0317033
TRHDE-AS1	ENSG00000236333	sienna3	-1.94158	0.0183268
YWHAQP5	ENSG00000236564	grey	-1.51292	0.029309
	ENSG00000236760	grey	-2.60964	0.0296788
	ENSG00000236861	grey	1.80623	0.0183397
PCNPP4	ENSG00000237089	salmon	-2.37207	0.0245471
ZNF295-AS1	ENSG00000237232	grey	1.8525	0.0362124
TTN-AS1	ENSG00000237298	salmon	-0.578309	0.0226659
	ENSG00000237502	grey	-0.719632	0.0316669
	ENSG00000237887	grey	-0.765669	0.0173047
KLF7-IT1	ENSG00000237892	brown	-1.23433	0.0109704
	ENSG00000238018	grey	-0.384305	0.0080765
	ENSG00000239407	grey	-0.668099	0.0211715
	ENSG00000239482	grey	3.30248	0.0122908
RN7SL12P	ENSG00000239553	sienna3	-1.20017	0.019386
MRPS17	ENSG00000239789	brown	-0.854345	0.0105751
PRKAG2-AS1	ENSG00000239911	salmon	-1.93579	0.0216319
RPS2P5	ENSG00000240342	grey	-1.02195	0.0376859
	ENSG00000240393	brown	-3.58831	0.0424659
	ENSG00000241218	grey	1.36573	0.0311861
	ENSG00000241847	salmon	-2.54203	0.0204403
KALP	ENSG00000241859	salmon	-1.10575	0.0014588
	ENSG00000241926	grey	-2.06352	0.0429853
	ENSG00000242103	grey	-2.51158	0.0109284
TCP10L	ENSG00000242220	grey	-0.662035	0.0485663
	ENSG00000242282	grey	-1.34634	0.0437193
TFP1	ENSG00000242337	grey	-0.80406	0.0485425
	ENSG00000242353	grey	-2.00179	0.0197096
C15orf38	ENSG00000242498	grey60	-0.622663	0.0479559
AP5Z1	ENSG00000242802	brown	-0.646313	0.0444462
SOX2-OT	ENSG00000242808	grey	3.12237	0.000701587
RN7SL812P	ENSG00000242876	grey	-1.13229	0.00860793
	ENSG00000243116	sienna3	-3.86176	0.0280697
PALM2	ENSG00000243444	grey	2.28607	0.00578685
ZNF487	ENSG00000243660	grey	0.671375	0.0238
WDR65	ENSG00000243710	darkred	2.85087	0.0026622
	ENSG00000244730	grey	-0.548404	0.0401618
GABPB1-AS1	ENSG00000244879	salmon	-0.792996	0.0282719
	ENSG00000245025	grey	-1.37212	0.000824956
BDNF-AS	ENSG00000245573	white	1.0301	0.0439622
DDX11-AS1	ENSG00000245614	grey	-1.32698	0.00592186
	ENSG00000245958	sienna3	-0.448542	0.0135932
	ENSG00000246089	brown	-0.757475	0.0328369
	ENSG00000247081	grey	2.13678	0.0390893
UBL7-AS1	ENSG00000247240	grey	-1.0196	0.0126018
	ENSG00000247765	darkred	3.78829	0.0398023
RRN3P1	ENSG00000248124	sienna3	-0.967049	0.0194985
	ENSG00000248329	grey	-2.89699	0.0295703
FOSL1P1	ENSG00000248394	grey	-1.08525	0.0304587
OTX2-AS1	ENSG00000248550	darkred	3.89144	0.0300529
	ENSG00000248632	grey60	-1.25992	0.00482596
	ENSG00000248835	grey	1.08188	0.0275837
	ENSG00000249028	grey	-0.868281	0.0341827
C1orf213	ENSG00000249087	brown	-0.585161	0.0352961
HAUS5	ENSG00000249115	grey60	-0.720367	0.022449
HMGB1P47	ENSG00000249338	salmon	-2.26379	0.0435768
	ENSG00000249378	grey	1.1192	0.0467142
RBBP4P1	ENSG00000249485	grey	-1.58651	0.0135618
PVT1	ENSG00000249859	grey	2.0731	0.0447898
	ENSG00000249898	salmon	-0.816146	0.0101127
	ENSG00000250130	grey	-1.07594	0.00488551
ZNF718	ENSG00000250312	salmon	-0.517591	0.010374
	ENSG00000250358	grey	3.46425	0.0137012
	ENSG00000250892	salmon	-1.16876	0.0272892
	ENSG00000251025	brown	-2.68585	0.0430014
	ENSG00000251288	grey	-0.834816	0.0305708
	ENSG00000251455	grey	-1.09082	0.0254699
	ENSG00000251550	grey60	-1.87801	0.00988796
HADHAP1	ENSG00000251596	brown	-1.05301	0.0163324
	ENSG00000251621	white	4.55426	0.0405034
RN7SKP287	ENSG00000252355	grey	-0.695914	0.0303356
GUSBP3	ENSG00000253203	salmon	-0.993127	0.000686199
LINC00599	ENSG00000253230	salmon	-0.740324	0.025722
	ENSG00000253320	brown	-1.01236	0.0318245
PCAT1	ENSG00000253438	darkred	1.96606	0.0313502
	ENSG00000253711	grey	1.03031	0.0433424
LZTS1-AS1	ENSG00000253733	lightgreen	0.724863	0.0172543
	ENSG00000253738	sienna3	-0.411363	0.0162757
MAPRE1P1	ENSG00000253915	grey	-1.36289	0.0311732
ALG1L13P	ENSG00000253981	grey	1.27005	0.0149635
	ENSG00000254050	salmon	-2.61195	0.0421692
PCDHGB7	ENSG00000254122	sienna3	-1.14718	0.0206201
LINC00966	ENSG00000254377	sienna3	-1.28928	0.00604963
	ENSG00000254923	brown	-3.18848	0.00905979
	ENSG00000255132	grey	-3.22661	0.0363372
EID1	ENSG00000255302	grey	0.184014	0.0315051
	ENSG00000255318	grey	-2.50336	0.0104433
SNHG1	ENSG00000255717	salmon	-0.550824	0.0302956
	ENSG00000255847	grey	1.97664	0.0389385
	ENSG00000256325	grey	0.935702	0.0420121
	ENSG00000256552	grey	1.855	0.0409144
OR13A1	ENSG00000256574	salmon	-3.01868	0.0384558
	ENSG00000256651	grey	-1.39739	0.0259847
TMEM75	ENSG00000256655	white	1.87606	0.0215328
KLRAP1	ENSG00000256667	grey	-0.907287	0.00411636
	ENSG00000257501	white	3.6003	0.0445148
	ENSG00000257557	green	-1.52678	0.0081745
	ENSG00000257596	grey	-0.935123	0.0158897
HNRNPA3P10	ENSG00000257851	salmon	-1.45118	0.040044
	ENSG00000257941	grey	0.667387	0.0472427
RTEL1	ENSG00000258366	grey	-1.23018	0.0335919
PPT2-EGFL8	ENSG00000258388	grey	-0.796931	0.0357168
MEG8	ENSG00000258399	salmon	-5.85998	0.0226611
FAM181A-AS1	ENSG00000258584	white	3.04692	0.0133994
ARHGAP5-AS1	ENSG00000258655	grey	0.687137	0.00402537
LINC00638	ENSG00000258701	grey60	-1.24225	0.0404064
	ENSG00000258789	sienna3	-1.73391	0.00116868
MC1R	ENSG00000258839	grey	-0.537175	0.0186998
CEP95	ENSG00000258890	salmon	-0.410205	0.0411335
FOXN3-AS1	ENSG00000258920	grey	-1.39957	0.0413717
	ENSG00000258947	brown	-0.95505	0.0324143
	ENSG00000259013	salmon	-1.44794	0.0377566
	ENSG00000259055	salmon	-1.54223	0.000919621
	ENSG00000259170	grey	-1.94547	0.046247
	ENSG00000259326	grey	0.965821	0.00199793
EFTUD1P1	ENSG00000259404	grey	1.05448	0.0369756
MRPL46	ENSG00000259494	grey	-0.818809	0.0090731
	ENSG00000259498	white	3.06087	0.0183483
PRELID1P4	ENSG00000259592	grey	-2.1319	0.0149511
	ENSG00000259605	grey	2.46548	0.0489332
	ENSG00000259663	salmon	-3.59048	0.0423494
	ENSG00000259740	grey	-2.2547	0.0102193
	ENSG00000259867	grey	4.56388	0.00332752
	ENSG00000259881	grey	-0.764743	0.018366
IL21R-AS1	ENSG00000259954	salmon	-3.27565	0.0284286
	ENSG00000260118	grey	-0.998474	0.0181495
	ENSG00000260231	grey	1.18501	0.00889009
	ENSG00000260396	white	2.9266	0.0114264
	ENSG00000260398	brown	-0.740014	0.042902
	ENSG00000260572	brown	-1.31882	0.0120777
	ENSG00000260578	grey	-0.731174	0.0494959
LINC00515	ENSG00000260583	brown	-1.14233	0.023014
	ENSG00000260808	salmon	-1.00834	0.0310329
	ENSG00000260860	grey	-2.69291	0.00160803
	ENSG00000260874	grey	-1.81729	0.0216463
	ENSG00000260918	lightgreen	0.863621	0.0371385
	ENSG00000261490	grey	-0.442013	0.041859
	ENSG00000261575	grey	2.83812	0.0221237
	ENSG00000261646	grey	-1.62049	0.018126
LINC00514	ENSG00000262152	grey	1.59329	0.0239567
	ENSG00000262663	grey	-1.12805	0.0134982
	ENSG00000262873	grey	0.720774	0.023267
	ENSG00000262877	salmon	-0.965006	0.0259356
	ENSG00000262890	grey	1.66253	0.0434146
	ENSG00000263146	grey	2.77722	0.00664504
	ENSG00000264057	darkred	2.39871	0.022825
LINC00909	ENSG00000264247	sienna3	-0.528743	0.0293028
	ENSG00000265100	grey	-0.993683	0.0456193
RN7SL669P	ENSG00000265149	grey	-1.30935	0.0174996
	ENSG00000265683	salmon	-1.87646	0.0134343
STRADA	ENSG00000266173	sienna3	-0.613591	0.0141667
	ENSG00000266445	grey	-0.690931	0.0458904
	ENSG00000266896	grey	-1.07624	0.0441718
	ENSG00000266926	grey	-1.41877	0.00139244
	ENSG00000266970	grey	2.13223	0.0270409
	ENSG00000267254	sienna3	-0.798256	0.00542499
	ENSG00000267313	grey	1.20267	0.0184385
	ENSG00000267342	grey	-0.542265	0.00397347
	ENSG00000267429	grey	-1.23138	0.0149384
	ENSG00000267504	brown	-1.36303	0.0310732
	ENSG00000267702	grey	1.10799	0.0474555
	ENSG00000267731	grey	1.3295	0.0390333
	ENSG00000267756	salmon	-1.47166	0.0170134
	ENSG00000268333	grey	0.912872	0.0449936
	ENSG00000268496	salmon	-0.92174	0.00934475
	ENSG00000268538	grey	-1.50086	0.00637342
	ENSG00000268549	grey	0.789658	0.00938121
	ENSG00000268621	grey	-2.06839	0.0220918
	ENSG00000268678	grey	-2.0506	0.012646
	ENSG00000268896	grey	-2.31545	0.0331482
RAB11B-AS1	ENSG00000269386	salmon	-0.724993	0.0145009
	ENSG00000269481	grey	-0.835742	0.0430673
	ENSG00000269549	grey	-1.40106	0.046589
	ENSG00000269834	salmon	-0.542119	0.00603416
ARHGAP19-SLIT1	ENSG00000269891	grey	1.02086	0.0400763
	ENSG00000269921	grey	-1.33854	3.86841e-05
	ENSG00000269948	salmon	-1.54102	0.0109512
	ENSG00000269979	grey	-0.849163	0.00126376
	ENSG00000270018	grey	-0.838066	0.00032116
	ENSG00000270115	grey	-0.779904	0.0222548
	ENSG00000270764	midnightblue	2.13014	0.0041723
LPP-AS2	ENSG00000270959	grey	1.26946	0.0137588
	ENSG00000271155	salmon	-1.76554	0.0168921
	ENSG00000271314	salmon	-1.95713	0.000598713
	ENSG00000271335	grey	-0.625721	0.0160681
	ENSG00000271396	grey	-0.840495	0.0284772
	ENSG00000271524	grey	-1.46706	0.00520466
	ENSG00000271580	grey	-0.928619	0.0216079
LINC00936	ENSG00000271614	grey	0.322346	0.0392423
	ENSG00000271639	grey	-1.34514	0.038029
	ENSG00000271646	grey	1.81601	0.00424441
	ENSG00000271659	brown	-1.32418	0.0451099
	ENSG00000271721	grey	1.06078	0.0101852
	ENSG00000271824	grey	1.09955	0.0433325
	ENSG00000271858	grey	-2.15695	0.0198335
	ENSG00000271862	sienna3	-1.16136	0.00241966
	ENSG00000272003	darkred	2.79902	0.0304667
	ENSG00000272008	grey	-0.633493	0.0314365
	ENSG00000272079	grey	2.74944	0.00448212
	ENSG00000272201	grey	-1.63392	0.0388224
	ENSG00000272320	white	0.654665	0.0094017
	ENSG00000272345	grey	-0.65885	0.0119541
	ENSG00000272367	grey	-0.815912	0.0468235
	ENSG00000272405	grey	3.67264	0.02201

## Sheet: Gene module Key
Gene module colour	IDs
green	iAUT1
greenyellow	iAUT2
grey60	iAUT3
brown	iAUT4
salmon	iAUT5
sienna3	iAUT6
lightcyan	iAUT7
turquoise	iAUT8
midnightblue	iAUT9
steelblue	iAUT10
lightgreen	iAUT11
white	iAUT12
darkred	iAUT13
cyan	iAUT14
skyblue3	iAUT15
darkturquoise	iAUT16
darkmagenta	iAUT17
skyblue	iAUT18
grey	iAUT19
