# Supplementary material for: Atypical Neurogenesis in Induced Pluripotent Stem Cells From Autistic Individuals
Source: Biol Psychiatry. 2021 Mar 1;89(5):486–96. doi: 10.1016/j.biopsych.2020.06.014 (PMC7843956; doi:10.1016/j.biopsych.2020.06.014)
Supplement: Key Resources Table [file mmc3.xlsx]

## Sheet: Key Resources Table
KEY RESOURCES TABLE
Resource Type	Specific Reagent or Resource	Source or Reference	Identifiers	Additional Information
Add additional rows as needed for each resource type	Include species and sex when applicable.	Include name of manufacturer, company, repository, individual, or research lab. Include PMID or DOI for references; use “this paper” if new.	Include catalog numbers, stock numbers, database IDs or accession numbers, and/or RRIDs. RRIDs are highly encouraged; search for RRIDs at https://scicrunch.org/resources.	Include any additional information or notes if necessary.
Antibody	mouse anti-Pax6	BioLegend	Cat. No. 901301; RRID:AB_2565003	1:300
Antibody	mouse anti-Tuj1	BioLegend	Cat. No. 801201; RRID:AB_2313773	1:500
Antibody	rabbit polyclonal anti-Emx1	ThermoFisher	Cat. No. PA5-35373; RRID:AB_2552683	1:100
Antibody	mouse anti-Gad67	Abcam	Cat. No. ab26116; RRID:AB_448990	1:1000
Antibody	rabbit polyclonal anti-TBR1	Abcam	Cat. No. ab31940; RRID:AB_2200219	1:200
Antibody	mouse anti-CD44	R&D Systems	Cat. No. MAB7045; RRID:AB_10973152	1:50
Antibody	rabbit polyclonal anti-LMX1A	Abcam	Cat. No. ab139726; RRID:AB_2827684	1:100
Antibody	rabbit polyclonal anti-FOXA2	ThermoFisher	Cat. No. 701698; RRID:AB_2576439	1:300
Cell Line	autism-iPSC cell line: ASDM1	Srivastava/Price Lab, King's College London	ASDM1	See Tables S1, S2, S3 & S4 for further information (this paper)
Cell Line	autism-iPSC cell line: 04ASM	Srivastava/Price Lab, King's College London	004ASM	See Tables S1, S2, S3 & S4 for further information (this paper)
Cell Line	autism-iPSC cell line: 010ASM	Srivastava/Price Lab, King's College London	010ASM	See Tables S1, S2, S3 & S4 for further information (this paper)
Cell Line	autism-iPSC cell line: 026ASM	Srivastava/Price Lab, King's College London	026ASM	See Tables S1, S2, S3 & S4 for further information (this paper)
Cell Line	autism-iPSC cell line: 289ASM	Srivastava/Price Lab, King's College London	289ASM	See Tables S1, S2, S3 & S4 for further information (this paper)
Cell Line	autism-iPSC cell line: 132ASM	Srivastava/Price Lab, King's College London	132ASM	See Tables S1, S2, S3 & S4 for further information (this paper)
Cell Line	autism-iPSC cell line: 245ASM	Srivastava/Price Lab, King's College London	245ASM	See Tables S1, S2, S3 & S4 for further information (this paper)
Cell Line	autism-iPSC cell line: 092NXF	Srivastava/Price Lab, King's College London	092NXF	See Tables S1, S2, S3 & S4 for further information (this paper)
Cell Line	autism-iPSC cell line: 109NXM	Srivastava/Price Lab, King's College London	109NXM	See Tables S1, S2, S3 & S4 for further information (this paper)
Cell Line	control-iPSC cell line: CTRM1	Srivastava/Price Lab, King's College London	CTRM1	See Tables S1, S2, S3 & S4 for further information (this paper)
Cell Line	control-iPSC cell line: CTRM2	Srivastava/Price Lab, King's College London	CTRM2	See Tables S1, S2, S3 & S4 for further information (this paper)
Cell Line	control-iPSC cell line: CTRM3	Srivastava/Price Lab, King's College London	CTRM3	See Tables S1, S2, S3 & S4 for further information (this paper)
Cell Line	control-iPSC cell line: CTRM336S	Srivastava/Price Lab, King's College London	CTRM336S	See Tables S1, S2, S3 & S4 for further information (this paper)
Cell Line	control-iPSC cell line: 127CTM	Srivastava/Price Lab, King's College London	127CTM	See Tables S1, S2, S3 & S4 for further information (this paper)
Cell Line	control-iPSC cell line: 007CTF	Srivastava/Price Lab, King's College London	007CTF	See Tables S1, S2, S3 & S4 for further information (this paper)
Deposited Data; Public Database	RNA-seq data	synapse.org.	Synapse ID: syn8118403

## Sheet: Instructions
Key Resource Table
The journals of the Society of Biological Psychiatry support efforts in the biomedical research community to improve transparency and reproducibility in published research. Thus, Biological Psychiatry and Biological Psychiatry: Cognitive Neuroscience and Neuroimaging are pleased to participate in the initiative to include a Key Resources Table in published articles.
Authors are asked to submit this table at first revision, which may be uploaded using the "Key Resources Table" item type. This table will then be published as supplemental information.
The Key Resources Table is designed to promote reproducibility and thus, should include the resources and relevant details necessary to reproduce the study's results. It does not need to be exhaustive. Extensive lists (e.g., oligonucleotides, etc.) may be supplied in a supplementary table and the table referenced here. We strongly encourage the use of RRID identifiers that provide persistent, uni…
Resource categories
Note: For all categories, indicate sex and species when applicable
● Antibody - include host organism common name and clonality (e.g., “mouse monoclonal”)
● Biological sample - any other biological entity, ranging from isolated tissue to defined population
● Cell line - if a primary cell line, describe in Additional Information
● Chemical compound, drug - commercially available reagents
● Commercial assay/kit - detection assays; labeling and sample preparation kits
● Deposited data or public database - include both raw data from this paper deposited into a repository and public repository databases (postmortem tissue; genetic consortia data; etc.)
● Genetic reagent - applies to mutations and variants in whole organism, including transgenically introduced constructs
● Peptide, recombinant protein - commercially available reagents
● Recombinant DNA reagent - traditional cultured clones, plasmids, cDNAs, etc., including recombinant DNA libraries
● Sequence-based reagent - oligonucleotides, primers, etc.; indicate sequence
● Software, algorithm - include version number and URL for download
● Organism/Strain - applies to whole organism
● Transfected construct - in cell line; indicate species of cell line or construct component
● Other - miscellaneous other categories, including histological stains

## Sheet: Example Table
EXAMPLE KEY RESOURCES TABLE
Resource Type	Specific Reagent or Resource	Source or Reference	Identifiers	Additional Information
Add additional rows as needed for each resource type	Include species and sex when applicable.	Include name of manufacturer, company, repository, individual, or research lab. Include PMID or DOI for references; use “this paper” if new.	Include catalog numbers, stock numbers, database IDs or accession numbers, and/or RRIDs. RRIDs are highly encouraged; search for RRIDs at https://scicrunch.org/resources.	Include any additional information or notes if necessary.
Antibody	rabbit anti-E2F2	Abcam	Abcam Cat# ab50917, RRID:AB_869541
Antibody	total actin	MP Biomedicals	Cat#8691002, RRID:AB_2335304
Antibody	E2F3	Santa Cruz	C-18, Cat#SC-878, RRID:AB_2096807
Bacterial or Viral Strain	AAV-hSyn-DIO-hM3D(Gq)-mCherry	University of North Carolina Vector Core	N/A
Bacterial or Viral Strain	HSV-wtSmurf1	PMID: 10458166	Addgene plasmid # 11752
Biological Sample	postmortem brain tissue	Harvard Brain Tissue Resource Center	RRID:SCR_003316
Cell Line	control 03231 iPSC line	National Institute of Neurological Disorders and Stroke repository	NINDS # ND03231; RRID:SCR_004520
Chemical Compound, Drug	Terazosin	Sigma-Aldrich	N/A
Commercial Assay Or Kit	Bio-Rad DC Protein Assay	Bio-Rad Laboratories, Inc.	# 5000111
Commercial Assay Or Kit	TruSeq Stranded mRNA Sample Prep Kit v2	Illumina, Inc.	Cat. No. RS-122-2101
Deposited Data; Public Database	GSE17806, GSE53987, GSE35978, GSE13564, GSE80655, and GSE25219	NCBI GEO DataSets	RRID:SCR_005012; https://www.ncbi.nlm.nih.gov/gds
Organism/Strain	Mouse: C57BL/6J, male	The Jackson Laboratory	RRID:IMSR_JAX:000664
Sequence-Based Reagent	Primers for RT-qPCR, see Table S1	This paper	N/A
Software; Algorithm	HTSeq Python package	https://doi.org/10.1093/bioinformatics/btp120; https://doi.org/10.1093/bioinformatics/btu638	RRID:SCR_005514
Software; Algorithm	MATLAB v9.1	Mathworks	RRID:SCR_001622
